# Supplementary material for: Identification of circular RNA expression profiles in renal fibrosis induced by obstructive injury
Source: Ren Fail. 2021 Oct 4;43(1):1368–77. doi: 10.1080/0886022X.2021.1979040 (PMC8491726; doi:10.1080/0886022X.2021.1979040)
Supplement: Supplemental Material [file IRNF_A_1979040_SM9255.xlsx]

## Sheet: Sheet1
circRNA_ID	Known_circRNA_ID	Known_circRNA_type	source_gene	chr	start	end	Strand	Full_Length	spliced_length	Feature	best transcript	gene symbol	circRNA study
circRNA_1	mmu_circ_0001435	Likely	Ccdc132	6	3466622	3474175	+	7554	557	exonic	NM_001167751;	Ccdc132;	Memczak2013;
circRNA_2	NA	NA	Ccdc132	6	3466622	3486972	+	20351	493	whole_trans	ENSMUST00000163988	Ccdc132	--
circRNA_3	NA	NA	Ccdc132	6	3482158	3486972	+	4815	283	exonic	ENSMUST00000001412	Ccdc132	--
circRNA_4	mmu_circ_0001436	Include	Ccdc132	6	3495510	3505466	+	9957	419	exonic	ENSMUST00000001412	Ccdc132	--
circRNA_5	mmu_circ_0001436	Include	Ccdc132	6	3495510	3521108	+	25599	913	exonic	ENSMUST00000001412	Ccdc132	--
circRNA_6	mmu_circ_0001436	Likely	Ccdc132	6	3495510	3528915	+	33406	1035	exonic	NM_001167751;	Ccdc132;	Memczak2013;
circRNA_7	NA	NA	Ccdc132	6	3501013	3528915	+	27903	902	exonic	ENSMUST00000001412	Ccdc132	--
circRNA_8	mmu_circ_0001436	Include	Ccdc132	6	3504996	3515692	+	10697	462	exonic	ENSMUST00000001412	Ccdc132	--
circRNA_9	NA	NA	Ccdc132	6	3504996	3528915	+	23920	810	exonic	ENSMUST00000001412	Ccdc132	--
circRNA_10	mmu_circ_0001436	Include	Ccdc132	6	3512268	3521108	+	8841	494	exonic	ENSMUST00000001412	Ccdc132	--
circRNA_11	NA	NA	Ccdc132	6	3512268	3528915	+	16648	616	exonic	ENSMUST00000001412	Ccdc132	--
circRNA_12	mmu_circ_0001436	Include	Ccdc132	6	3515516	3521108	+	5593	403	exonic	ENSMUST00000001412	Ccdc132	--
circRNA_13	NA	NA	Ccdc132	6	3515516	3528915	+	13400	525	exonic	ENSMUST00000001412	Ccdc132	--
circRNA_14	NA	NA	Sgce	6	4639579	4644184	-	4606	591	exonic	ENSMUST00000115579	Sgce	--
circRNA_15	NA	NA	Sgce	6	4639579	4669496	-	29918	1144	exonic	ENSMUST00000115579	Sgce	--
circRNA_16	NA	NA	Sgce	6	4657074	4669496	-	12423	553	exonic	ENSMUST00000115579	Sgce	--
circRNA_17	NA	NA	Ppp1r9a	6	4855226	4856844	+	1619	1619	exonic	ENSMUST00000168998	Ppp1r9a	--
circRNA_18	NA	NA	Ppp1r9a	6	4995936	5027615	+	31680	495	exonic	ENSMUST00000168998	Ppp1r9a	--
circRNA_19	NA	NA	Ppp1r9a	6	4995936	5050587	+	54652	651	exonic	ENSMUST00000035813	Ppp1r9a	--
circRNA_20	NA	NA	Ppp1r9a	6	4995936	5065480	+	69545	1204	exonic	ENSMUST00000035813	Ppp1r9a	--
circRNA_21	NA	NA	Ppp1r9a	6	5027480	5065480	+	38001	845	exonic	ENSMUST00000035813	Ppp1r9a	--
circRNA_22	NA	NA	Ppp1r9a	6	5027480	5084174	+	56695	627	whole_trans	ENSMUST00000065842	Ppp1r9a	--
circRNA_23	mmu_circ_0001442	Likely	Ppp1r9a	6	5050432	5065480	+	15049	709	exonic	NM_181595;	Ppp1r9a;	Memczak2013;
circRNA_24	NA	NA	Ppp1r9a	6	5050432	5093489	+	43058	627	whole_trans	ENSMUST00000065842	Ppp1r9a	--
circRNA_25	NA	NA	Ppp1r9a	6	5050432	5104207	+	53776	627	whole_trans	ENSMUST00000065842	Ppp1r9a	--
circRNA_26	NA	NA	Pdk4	6	5441173	5441591	-	419	0	intron	ENSMUST00000019721	Pdk4	--
circRNA_27	NA	NA	Pdk4	6	5441591	5445031	-	3441	486	exonic	ENSMUST00000019721	Pdk4	--
circRNA_28	NA	NA	Slc25a13	6	6064225	6067245	-	3021	380	exonic	ENSMUST00000015256	Slc25a13	--
circRNA_29	NA	NA	Slc25a13	6	6064970	6081768	-	16799	426	exonic	ENSMUST00000015256	Slc25a13	--
circRNA_30	NA	NA	Slc25a13	6	6081629	6102523	-	20895	256	exonic	ENSMUST00000015256	Slc25a13	--
circRNA_31	NA	NA	Slc25a13	6	6081629	6141317	-	59689	453	exonic	ENSMUST00000015256	Slc25a13	--
circRNA_32	NA	NA	Slc25a13	6	6102408	6141317	-	38910	313	exonic	ENSMUST00000015256	Slc25a13	--
circRNA_33	NA	NA	Mios	6	8166099	8166372	+	274	0	intron	ENSMUST00000040017	Mios	--
circRNA_34	NA	NA	Mios	6	8174555	8178127	+	3573	395	exonic	ENSMUST00000040017	Mios	--
circRNA_35	NA	NA	Mios	6	8181161	8184361	+	3201	488	exonic	ENSMUST00000040017	Mios	--
circRNA_36	NA	NA	Gm8428	6	8323906	8377185	+	53280	1784	whole_trans	ENSMUST00000159919	Gm8428	--
circRNA_37	NA	NA	Gm16039	6	8376971	8377185	+	215	215	exonic	ENSMUST00000159335	Gm16039	--
circRNA_38	NA	NA	Gm16039	6	8508500	8532790	+	24291	565	exonic	ENSMUST00000162564	Gm16039	--
circRNA_39	NA	NA	Ica1	6	8593973	8608314	-	14342	514	exonic	ENSMUST00000038403	Ica1	--
circRNA_40	NA	NA	Ica1	6	8687017	8708458	-	21442	652	exonic	ENSMUST00000038403	Ica1	--
circRNA_41	NA	NA	Phf14	6	11911550	11912789	+	1240	250	exonic	ENSMUST00000115510	Phf14	--
circRNA_42	NA	NA	Phf14	6	11911550	11947194	+	35645	1276	exonic	ENSMUST00000115510	Phf14	--
circRNA_43	NA	NA	Phf14	6	11911550	11957106	+	45557	1449	exonic	ENSMUST00000115510	Phf14	--
circRNA_44	NA	NA	Phf14	6	11911550	11997944	+	86395	1567	exonic	ENSMUST00000115511	Phf14	--
circRNA_45	NA	NA	Phf14	6	11936342	11937682	+	1341	525	exonic	ENSMUST00000115510	Phf14	--
circRNA_46	NA	NA	Phf14	6	11936342	11947194	+	10853	1026	exonic	ENSMUST00000115510	Phf14	--
circRNA_47	NA	NA	Phf14	6	11936342	11957106	+	20765	1199	exonic	ENSMUST00000115510	Phf14	--
circRNA_48	NA	NA	Phf14	6	11938722	11957106	+	18385	674	exonic	ENSMUST00000115510	Phf14	--
circRNA_49	NA	NA	Phf14	6	11947026	11997944	+	50919	460	exonic	ENSMUST00000115511	Phf14	--
circRNA_50	NA	NA	Thsd7a	6	12277494	12282046	-	4553	613	exonic	ENSMUST00000046121	Thsd7a	--
circRNA_51	NA	NA	Thsd7a	6	12418789	12421197	-	2409	369	exonic	ENSMUST00000046121	Thsd7a	--
circRNA_52	NA	NA	Thsd7a	6	12418789	12505726	-	86938	1632	exonic	ENSMUST00000046121	Thsd7a	--
circRNA_53	NA	NA	Thsd7a	6	12450987	12454164	-	3178	431	exonic	ENSMUST00000046121	Thsd7a	--
circRNA_54	NA	NA	Thsd7a	6	12450987	12505726	-	54740	1263	exonic	ENSMUST00000046121	Thsd7a	--
circRNA_55	NA	NA	Thsd7a	6	12504895	12505726	-	832	832	exonic	ENSMUST00000046121	Thsd7a	--
circRNA_56	NA	NA	Tmem168	6	13541270	13545086	-	3817	418	exonic	ENSMUST00000031554	Tmem168	--
circRNA_57	NA	NA	Mdfic	6	15688250	15691110	+	2861	457	exonic	ENSMUST00000140516	Mdfic	--
circRNA_58	NA	NA	Mdfic	6	15690988	15720492	+	29505	402	exonic	ENSMUST00000101663	Mdfic	--
circRNA_59	NA	NA	Mdfic	6	15720214	15720492	+	279	279	exonic	ENSMUST00000101663	Mdfic	--
circRNA_60	NA	NA	Tes	6	17049704	17050440	+	737	375	exonic	ENSMUST00000115467	Tes	--
circRNA_61	NA	NA	Met	6	17437797	17442437	+	4641	1260	exonic	ENSMUST00000115443	Met	--
circRNA_62	NA	NA	Met	6	17437797	17463541	+	25745	1452	exonic	ENSMUST00000115443	Met	--
circRNA_63	NA	NA	Met	6	17437797	17490656	+	52860	2643	exonic	ENSMUST00000115443	Met	--
circRNA_64	NA	NA	Met	6	17441227	17442437	+	1211	1211	exonic	ENSMUST00000115443	Met	--
circRNA_65	NA	NA	Met	6	17441227	17463541	+	22315	1403	exonic	ENSMUST00000115443	Met	--
circRNA_66	NA	NA	Met	6	17476313	17477249	+	937	309	exonic	ENSMUST00000115443	Met	--
circRNA_67	NA	NA	Met	6	17476313	17490656	+	14344	1191	exonic	ENSMUST00000115443	Met	--
circRNA_68	NA	NA	Met	6	17476313	17499172	+	22860	683	whole_trans	ENSMUST00000152802	Met	--
circRNA_69	NA	NA	Met	6	17476313	17508890	+	32578	683	whole_trans	ENSMUST00000152802	Met	--
circRNA_70	NA	NA	Met	6	17476313	17513719	+	37407	683	whole_trans	ENSMUST00000152802	Met	--
circRNA_71	NA	NA	Met	6	17496950	17513719	+	16770	470	whole_trans	ENSMUST00000148903	Met	--
circRNA_72	NA	NA	Met	6	17503239	17513719	+	10481	770	exonic	ENSMUST00000115443	Met	--
circRNA_73	NA	NA	St7	6	17769250	17805028	+	35779	394	whole_trans	ENSMUST00000130084	St7	--
circRNA_74	mmu_circ_0001443	Likely	St7	6	17784617	17805028	+	20412	394	whole_trans	NM_022332;	St7;	Memczak2013;
circRNA_75	mmu_circ_0001444	Likely	St7	6	17794909	17805028	+	10120	500	exonic	NM_022332;	St7;	Memczak2013;
circRNA_76	NA	NA	St7	6	17794909	17836117	+	41209	615	exonic	ENSMUST00000115420	St7	--
circRNA_77	NA	NA	St7	6	17802258	17805028	+	2771	253	exonic	ENSMUST00000115420	St7	--
circRNA_78	NA	NA	St7	6	17802258	17856510	+	54253	380	whole_trans	ENSMUST00000144743	St7	--
circRNA_79	NA	NA	St7	6	17854897	17856510	+	1614	176	exonic	ENSMUST00000115420	St7	--
circRNA_80	NA	NA	Cftr	6	18164100	18185347	+	21248	1311	exonic	ENSMUST00000045706	Cftr	--
circRNA_81	NA	NA	Cftr	6	18217720	18235647	+	17928	1687	exonic	ENSMUST00000045706	Cftr	--
circRNA_82	NA	NA	Cttnbp2	6	18347333	18358757	-	11425	639	exonic	ENSMUST00000152499	Cttnbp2	--
circRNA_83	mmu_circ_0001446	Likely	AC027654.1	6	18398250	18452056	-	53807	70	whole_trans	NM_080285;	Cttnbp2;	Memczak2013;
circRNA_84	NA	NA	Tspan12	6	21745578	21786495	-	40918	546	exonic	ENSMUST00000031678	Tspan12	--
circRNA_85	NA	NA	Tspan12	6	21785389	21786495	-	1107	219	exonic	ENSMUST00000120965	Tspan12	--
circRNA_86	NA	NA	Ing3	6	21902129	21919435	+	17307	614	exonic	ENSMUST00000031680	Ing3	--
circRNA_87	NA	NA	A430107O13Rik	6	22035030	22038857	+	3828	302	exonic	ENSMUST00000137437	A430107O13Rik	--
circRNA_88	mmu_circ_0001447	Likely	A430107O13Rik	6	22082229	22095687	+	13459	643	whole_trans	NM_001081351;	A430107O13Rik;	Memczak2013;
circRNA_89	NA	NA	A430107O13Rik	6	22093944	22095687	+	1744	356	exonic	ENSMUST00000137437	A430107O13Rik	--
circRNA_90	NA	NA	A430107O13Rik	6	22183445	22187742	+	4298	558	exonic	ENSMUST00000137437	A430107O13Rik	--
circRNA_91	mmu_circ_0001448	Likely	Fam3c	6	22268934	22293319	-	24386	508	exonic	NM_138587;	Fam3c;	Memczak2013;
circRNA_92	NA	NA	Aass	6	23024528	23041339	-	16812	787	exonic	ENSMUST00000031707	Aass	--
circRNA_93	NA	NA	Aass	6	23041199	23047202	-	6004	738	exonic	ENSMUST00000031707	Aass	--
circRNA_94	NA	NA	Aass	6	23041199	23072737	-	31539	2031	exonic	ENSMUST00000031707	Aass	--
circRNA_95	NA	NA	Aass	6	23043896	23044311	-	416	249	exonic	ENSMUST00000031707	Aass	--
circRNA_96	NA	NA	Aass	6	23057140	23057739	-	600	235	exonic	ENSMUST00000031707	Aass	--
circRNA_97	NA	NA	Aass	6	23057140	23072737	-	15598	1293	exonic	ENSMUST00000031707	Aass	--
circRNA_98	NA	NA	Aass	6	23063426	23071053	-	7628	684	exonic	ENSMUST00000031707	Aass	--
circRNA_99	NA	NA	Aass	6	23063426	23072737	-	9312	909	exonic	ENSMUST00000031707	Aass	--
circRNA_100	NA	NA	Cadps2	6	23219246	23264207	-	44962	405	exonic	ENSMUST00000115358	Cadps2	--
circRNA_101	NA	NA	Cadps2	6	23237664	23264207	-	26544	300	exonic	ENSMUST00000115358	Cadps2	--
circRNA_102	NA	NA	Cadps2	6	23237664	23294363	-	56700	903	exonic	ENSMUST00000115358	Cadps2	--
circRNA_103	NA	NA	Cadps2	6	23264133	23294363	-	30231	678	exonic	ENSMUST00000115358	Cadps2	--
circRNA_104	NA	NA	Cadps2	6	23294207	23340486	-	46280	581	exonic	ENSMUST00000115358	Cadps2	--
circRNA_105	NA	NA	Cadps2	6	23332881	23340486	-	7606	290	exonic	ENSMUST00000115358	Cadps2	--
circRNA_106	NA	NA	Cadps2	6	23332881	23363084	-	30204	615	exonic	ENSMUST00000115358	Cadps2	--
circRNA_107	NA	NA	Cadps2	6	23332881	23379218	-	46338	925	exonic	ENSMUST00000115358	Cadps2	--
circRNA_108	NA	NA	Cadps2	6	23360742	23363084	-	2343	325	exonic	ENSMUST00000115358	Cadps2	--
circRNA_109	NA	NA	Cadps2	6	23360742	23379218	-	18477	635	exonic	ENSMUST00000115358	Cadps2	--
circRNA_110	NA	NA	Cadps2	6	23377164	23379218	-	2055	310	exonic	ENSMUST00000115358	Cadps2	--
circRNA_111	NA	NA	Cadps2	6	23446758	23478163	-	31406	252	exonic	ENSMUST00000115358	Cadps2	--
circRNA_112	NA	NA	Cadps2	6	23533342	23549510	-	16169	440	exonic	ENSMUST00000115358	Cadps2	--
circRNA_113	NA	NA	Slc13a1	6	24040772	24042388	-	1617	300	exonic	ENSMUST00000031713	Slc13a1	--
circRNA_114	NA	NA	Slc13a1	6	24053413	24058263	-	4851	318	exonic	ENSMUST00000031713	Slc13a1	--
circRNA_115	NA	NA	Slc13a1	6	24058144	24068076	-	9933	272	exonic	ENSMUST00000031713	Slc13a1	--
circRNA_116	NA	NA	Slc13a1	6	24058144	24083560	-	25417	321	exonic	ENSMUST00000031713	Slc13a1	--
circRNA_117	NA	NA	Slc13a1	6	24058144	24083698	-	25555	379	exonic	ENSMUST00000031713	Slc13a1	--
circRNA_118	NA	NA	Slc13a1	6	24058144	24084517	-	26374	567	exonic	ENSMUST00000031713	Slc13a1	--
circRNA_119	NA	NA	Slc13a1	6	24067925	24083560	-	15636	201	exonic	ENSMUST00000031713	Slc13a1	--
circRNA_120	NA	NA	Slc13a1	6	24083512	24083698	-	187	107	exonic	ENSMUST00000031713	Slc13a1	--
circRNA_121	NA	NA	AC132439.1	6	24083512	24100838	-	17327	101	whole_trans	ENSMUST00000175514	AC132439.1	--
circRNA_122	NA	NA	Asb15	6	24506506	24509308	+	2803	453	exonic	ENSMUST00000031696	Asb15	--
circRNA_123	NA	NA	Wasl	6	24574236	24576862	-	2627	366	exonic	ENSMUST00000031695	Wasl	--
circRNA_124	NA	NA	Pot1a	6	25725525	25728969	-	3445	422	exonic	ENSMUST00000115330	Pot1a	--
circRNA_125	NA	NA	Pot1a	6	25744560	25750510	-	5951	389	exonic	ENSMUST00000115330	Pot1a	--
circRNA_126	NA	NA	Zfp800	6	28192977	28206526	-	13550	1927	exonic	ENSMUST00000115320	Zfp800	--
circRNA_127	NA	NA	Zfp800	6	28192977	28210836	-	17860	2046	exonic	ENSMUST00000115320	Zfp800	--
circRNA_128	NA	NA	Snd1	6	28470145	28481499	+	11355	731	exonic	ENSMUST00000164915	Snd1	--
circRNA_129	NA	NA	Snd1	6	28470145	28495598	+	25454	845	exonic	ENSMUST00000164915	Snd1	--
circRNA_130	NA	NA	Snd1	6	28473727	28495598	+	21872	803	exonic	ENSMUST00000001460	Snd1	--
circRNA_131	NA	NA	Snd1	6	28476053	28477735	+	1683	412	exonic	ENSMUST00000164915	Snd1	--
circRNA_132	NA	NA	Snd1	6	28476053	28481499	+	5447	610	exonic	ENSMUST00000164915	Snd1	--
circRNA_133	NA	NA	Snd1	6	28476053	28495598	+	19546	724	exonic	ENSMUST00000164915	Snd1	--
circRNA_134	NA	NA	Snd1	6	28481409	28495598	+	14190	205	exonic	ENSMUST00000164915	Snd1	--
circRNA_135	NA	NA	Snd1	6	28576100	28618658	+	42559	191	exonic	ENSMUST00000164915	Snd1	--
circRNA_136	NA	NA	Rbm28	6	29102282	29110195	-	7914	844	whole_trans	ENSMUST00000170473	Rbm28	--
circRNA_137	NA	NA	Calu	6	29316040	29316977	+	938	228	exonic	ENSMUST00000173216	Calu	--
circRNA_138	NA	NA	Calu	6	29316040	29322670	+	6631	428	exonic	ENSMUST00000173216	Calu	--
circRNA_139	NA	NA	Irf5	6	29486322	29486512	+	191	0	intron	ENSMUST00000004392	Irf5	--
circRNA_140	NA	NA	Tnpo3	6	29504795	29515855	-	11061	515	whole_trans	ENSMUST00000171865	Tnpo3	--
circRNA_141	NA	NA	Tnpo3	6	29510082	29515855	-	5774	563	exonic	ENSMUST00000012679	Tnpo3	--
circRNA_142	NA	NA	Tnpo3	6	29512858	29518993	-	6136	501	exonic	ENSMUST00000012679	Tnpo3	--
circRNA_143	NA	NA	Tnpo3	6	29515664	29518993	-	3330	332	exonic	ENSMUST00000012679	Tnpo3	--
circRNA_144	NA	NA	Tnpo3	6	29518854	29525152	-	6299	487	exonic	ENSMUST00000012679	Tnpo3	--
circRNA_145	NA	NA	Tnpo3	6	29528463	29532309	-	3847	459	exonic	ENSMUST00000012679	Tnpo3	--
circRNA_146	NA	NA	Tnpo3	6	29529521	29539229	-	9709	752	exonic	ENSMUST00000012679	Tnpo3	--
circRNA_147	NA	NA	Tnpo3	6	29536038	29539229	-	3192	432	exonic	ENSMUST00000012679	Tnpo3	--
circRNA_148	NA	NA	Tnpo3	6	29538023	29539229	-	1207	275	exonic	ENSMUST00000012679	Tnpo3	--
circRNA_149	NA	NA	Ahcyl2	6	29749439	29770634	+	21196	452	exonic	ENSMUST00000150365	Ahcyl2	--
circRNA_150	NA	NA	Ahcyl2	6	29749439	29813251	+	63813	339	whole_trans	ENSMUST00000152581	Ahcyl2	--
circRNA_151	NA	NA	Ahcyl2	6	29804016	29821286	+	17271	248	whole_trans	ENSMUST00000138205	Ahcyl2	--
circRNA_152	NA	NA	Ahcyl2	6	29813143	29821286	+	8144	248	whole_trans	ENSMUST00000138205	Ahcyl2	--
circRNA_153	NA	NA	Ahcyl2	6	29813143	29836234	+	23092	248	whole_trans	ENSMUST00000138205	Ahcyl2	--
circRNA_154	NA	NA	Ahcyl2	6	29813143	29846416	+	33274	248	whole_trans	ENSMUST00000138205	Ahcyl2	--
circRNA_155	NA	NA	Ahcyl2	6	29821186	29833729	+	12544	406	exonic	ENSMUST00000166718	Ahcyl2	--
circRNA_156	NA	NA	Ahcyl2	6	29828529	29830643	+	2115	198	exonic	ENSMUST00000166718	Ahcyl2	--
circRNA_157	NA	NA	Ahcyl2	6	29828529	29833729	+	5201	305	exonic	ENSMUST00000166718	Ahcyl2	--
circRNA_158	NA	NA	Ahcyl2	6	29828529	29836234	+	7706	422	exonic	ENSMUST00000166718	Ahcyl2	--
circRNA_159	NA	NA	Ahcyl2	6	29828529	29841289	+	12761	575	exonic	ENSMUST00000166718	Ahcyl2	--
circRNA_160	NA	NA	Ahcyl2	6	29828529	29846416	+	17888	741	exonic	ENSMUST00000166718	Ahcyl2	--
circRNA_161	NA	NA	Ahcyl2	6	29830549	29833729	+	3181	202	exonic	ENSMUST00000166718	Ahcyl2	--
circRNA_162	NA	NA	Nrf1	6	30038833	30052309	+	13477	943	whole_trans	ENSMUST00000130096	Nrf1	--
circRNA_163	NA	NA	Nrf1	6	30038833	30076359	+	37527	943	whole_trans	ENSMUST00000130096	Nrf1	--
circRNA_164	NA	NA	Nrf1	6	30045340	30048575	+	3236	242	exonic	ENSMUST00000115212	Nrf1	--
circRNA_165	NA	NA	Nrf1	6	30045340	30052309	+	6970	383	exonic	ENSMUST00000115212	Nrf1	--
circRNA_166	NA	NA	Nrf1	6	30045340	30069106	+	23767	676	whole_trans	ENSMUST00000133837	Nrf1	--
circRNA_167	NA	NA	Nrf1	6	30045340	30076359	+	31020	676	whole_trans	ENSMUST00000133837	Nrf1	--
circRNA_168	NA	NA	Nrf1	6	30048449	30076359	+	27911	1010	exonic	ENSMUST00000115212	Nrf1	--
circRNA_169	NA	NA	Nrf1	6	30065013	30076359	+	11347	742	exonic	ENSMUST00000115212	Nrf1	--
circRNA_170	NA	NA	Nrf1	6	30066096	30067157	+	1062	300	exonic	ENSMUST00000115212	Nrf1	--
circRNA_171	NA	NA	Ube2h	6	30191372	30192577	-	1206	93	exonic	ENSMUST00000102993	Ube2h	--
circRNA_172	NA	NA	Klhdc10	6	30389644	30391931	+	2288	377	exonic	ENSMUST00000068240	Klhdc10	--
circRNA_173	NA	NA	Klhdc10	6	30389644	30394575	+	4932	526	exonic	ENSMUST00000068240	Klhdc10	--
circRNA_174	NA	NA	Tmem209	6	30437375	30447993	-	10619	856	exonic	ENSMUST00000151187	Tmem209	--
circRNA_175	NA	NA	Copg2	6	30759559	30776271	-	16713	1412	exonic	ENSMUST00000048774	Copg2	--
circRNA_176	NA	NA	Copg2	6	30808738	30813610	-	4873	414	exonic	ENSMUST00000048774	Copg2	--
circRNA_177	mmu_circ_0001453	Include	AB041803	6	31131022	31147850	-	16829	200	exonic	ENSMUST00000115107	AB041803	--
circRNA_178	mmu_circ_0001456	Likely	2210408F21Rik	6	31227848	31235120	+	7273	226	exonic	NR_040257;	2210408F21Rik;	Memczak2013;
circRNA_179	mmu_circ_0001457	Include	Mkln1	6	31368931	31378225	+	9295	302	exonic	ENSMUST00000026699	Mkln1	--
circRNA_180	mmu_circ_0001457	Include	Mkln1	6	31368931	31381249	+	12319	412	exonic	ENSMUST00000026699	Mkln1	--
circRNA_181	mmu_circ_0001457	Likely	Mkln1	6	31368931	31383131	+	14201	605	exonic	NM_013791;	Mkln1;	Memczak2013;
circRNA_182	mmu_circ_0001458	Likely	Mkln1	6	31368931	31401584	+	32654	749	exonic	NM_013791;	Mkln1;	Memczak2013;
circRNA_183	NA	NA	Mkln1	6	31368931	31428056	+	59126	930	whole_trans	ENSMUST00000147614	Mkln1	--
circRNA_184	mmu_circ_0001458;mmu_circ_0001459	Likely	Mkln1	6	31376714	31383131	+	6418	535	exonic	NM_013791;NM_013791;	Mkln1;Mkln1;	Memczak2013;Memczak2013, Wang2012;
circRNA_185	NA	NA	Mkln1	6	31376714	31428056	+	51343	930	whole_trans	ENSMUST00000147614	Mkln1	--
circRNA_186	NA	NA	Mkln1	6	31382936	31428056	+	45121	1015	exonic	ENSMUST00000026699	Mkln1	--
circRNA_187	NA	NA	Mkln1	6	31399496	31401584	+	2089	144	exonic	ENSMUST00000026699	Mkln1	--
circRNA_188	NA	NA	Mkln1	6	31399496	31428056	+	28561	822	exonic	ENSMUST00000026699	Mkln1	--
circRNA_189	NA	NA	Mkln1	6	31418131	31424520	+	6390	435	exonic	ENSMUST00000026699	Mkln1	--
circRNA_190	NA	NA	Mkln1	6	31418131	31428056	+	9926	565	exonic	ENSMUST00000026699	Mkln1	--
circRNA_191	NA	NA	Mkln1	6	31418131	31449941	+	31811	1126	exonic	ENSMUST00000026699	Mkln1	--
circRNA_192	NA	NA	Mkln1	6	31424299	31428056	+	3758	352	exonic	ENSMUST00000026699	Mkln1	--
circRNA_193	NA	NA	Mkln1	6	31439335	31440556	+	1222	263	exonic	ENSMUST00000026699	Mkln1	--
circRNA_194	NA	NA	Podxl	6	31478458	31479036	-	579	579	exonic	ENSMUST00000026698	Podxl	--
circRNA_195	NA	NA	Plxna4	6	32184509	32189537	-	5029	493	exonic	ENSMUST00000047622	Plxna4	--
circRNA_196	NA	NA	Chchd3	6	32918201	32958564	-	40364	200	exonic	ENSMUST00000066379	Chchd3	--
circRNA_197	NA	NA	Gm14540	6	32918201	32999424	-	81224	3261	whole_trans	ENSMUST00000138298	Gm14540	--
circRNA_198	NA	NA	Exoc4	6	33246733	33255394	+	8662	295	exonic	ENSMUST00000052266	Exoc4	--
circRNA_199	NA	NA	Exoc4	6	33246733	33297957	+	51225	714	exonic	ENSMUST00000052266	Exoc4	--
circRNA_200	NA	NA	Exoc4	6	33282211	33297957	+	15747	419	exonic	ENSMUST00000052266	Exoc4	--
circRNA_201	NA	NA	Exoc4	6	33388380	33392039	+	3660	235	exonic	ENSMUST00000052266	Exoc4	--
circRNA_202	NA	NA	Exoc4	6	33707967	33789130	+	81164	513	exonic	ENSMUST00000052266	Exoc4	--
circRNA_203	NA	NA	Exoc4	6	33860488	33871537	+	11050	481	exonic	ENSMUST00000052266	Exoc4	--
circRNA_204	NA	NA	Exoc4	6	33868401	33871537	+	3137	339	exonic	ENSMUST00000052266	Exoc4	--
circRNA_205	NA	NA	Akr1b10	6	34344141	34344727	+	587	0	intron	ENSMUST00000038383	Akr1b10	--
circRNA_206	NA	NA	Cald1	6	34612128	34636074	+	23947	201	exonic	ENSMUST00000079391	Cald1	--
circRNA_207	NA	NA	Wdr91	6	34836066	34841537	-	5472	637	exonic	ENSMUST00000081214	Wdr91	--
circRNA_208	NA	NA	Wdr91	6	34838954	34846339	-	7386	768	exonic	ENSMUST00000081214	Wdr91	--
circRNA_209	NA	NA	Wdr91	6	34846181	34859540	-	13360	930	exonic	ENSMUST00000081214	Wdr91	--
circRNA_210	NA	NA	Wdr91	6	34856641	34859540	-	2900	471	exonic	ENSMUST00000081214	Wdr91	--
circRNA_211	NA	NA	Wdr91	6	34859361	34859827	-	467	331	exonic	ENSMUST00000152488	Wdr91	--
circRNA_212	NA	NA	Cnot4	6	35001062	35030226	-	29165	1710	exonic	ENSMUST00000114993	Cnot4	--
circRNA_213	NA	NA	Cnot4	6	35014889	35030226	-	15338	913	exonic	ENSMUST00000114989	Cnot4	--
circRNA_214	NA	NA	Cnot4	6	35019370	35030226	-	10857	653	exonic	ENSMUST00000114993	Cnot4	--
circRNA_215	NA	NA	Cnot4	6	35027981	35030226	-	2246	464	exonic	ENSMUST00000114993	Cnot4	--
circRNA_216	NA	NA	Nup205	6	35136433	35142038	+	5606	871	exonic	ENSMUST00000043815	Nup205	--
circRNA_217	NA	NA	Nup205	6	35139855	35142038	+	2184	394	exonic	ENSMUST00000043815	Nup205	--
circRNA_218	NA	NA	Nup205	6	35149854	35169799	+	19946	1686	exonic	ENSMUST00000043815	Nup205	--
circRNA_219	NA	NA	Nup205	6	35149854	35174217	+	24364	1908	exonic	ENSMUST00000043815	Nup205	--
circRNA_220	NA	NA	Nup205	6	35160828	35180652	+	19825	1967	exonic	ENSMUST00000043815	Nup205	--
circRNA_221	NA	NA	Nup205	6	35182398	35191448	+	9051	916	exonic	ENSMUST00000043815	Nup205	--
circRNA_222	NA	NA	Mtpn	6	35471900	35472795	-	896	198	exonic	ENSMUST00000031866	Mtpn	--
circRNA_223	NA	NA	Ptn	6	36691278	36694505	-	3228	453	exonic	ENSMUST00000101534	Ptn	--
circRNA_224	mmu_circ_0001465	Include	Creb3l2	6	37303557	37305789	-	2233	275	exonic	ENSMUST00000041093	Creb3l2	--
circRNA_225	mmu_circ_0001465	Include	Creb3l2	6	37303557	37308647	-	5091	460	exonic	ENSMUST00000041093	Creb3l2	--
circRNA_226	mmu_circ_0001465	Likely	Creb3l2	6	37303557	37314143	-	10587	724	exonic	NM_178661;	Creb3l2;	Memczak2013;
circRNA_227	NA	NA	Creb3l2	6	37303557	37330028	-	26472	941	exonic	ENSMUST00000041093	Creb3l2	--
circRNA_228	NA	NA	Trim24	6	37853533	37858364	+	4832	267	exonic	ENSMUST00000031859	Trim24	--
circRNA_229	NA	NA	Trim24	6	37853533	37865297	+	11765	400	exonic	ENSMUST00000031859	Trim24	--
circRNA_230	NA	NA	Trim24	6	37853533	37869490	+	15958	517	exonic	ENSMUST00000031859	Trim24	--
circRNA_231	NA	NA	Trim24	6	37853533	37877640	+	24108	632	exonic	ENSMUST00000031859	Trim24	--
circRNA_232	NA	NA	Trim24	6	37853533	37881500	+	27968	677	whole_trans	ENSMUST00000123007	Trim24	--
circRNA_233	NA	NA	Trim24	6	37858217	37865297	+	7081	281	exonic	ENSMUST00000031859	Trim24	--
circRNA_234	NA	NA	Trim24	6	37858217	37881500	+	23284	677	whole_trans	ENSMUST00000123007	Trim24	--
circRNA_235	NA	NA	Trim24	6	37865165	37881500	+	16336	677	whole_trans	ENSMUST00000123007	Trim24	--
circRNA_236	NA	NA	Trim24	6	37877526	37881500	+	3975	262	exonic	ENSMUST00000031859	Trim24	--
circRNA_237	NA	NA	Trim24	6	37899222	37908694	+	9473	1191	exonic	ENSMUST00000031859	Trim24	--
circRNA_238	NA	NA	Trim24	6	37903494	37908694	+	5201	840	exonic	ENSMUST00000031859	Trim24	--
circRNA_239	NA	NA	Svopl	6	37936498	37964868	-	28371	398	exonic	ENSMUST00000096040	Svopl	--
circRNA_240	NA	NA	Svopl	6	37962291	37969751	-	7461	480	exonic	ENSMUST00000096040	Svopl	--
circRNA_241	NA	NA	Svopl	6	37964757	37967231	-	2475	324	exonic	ENSMUST00000096040	Svopl	--
circRNA_242	NA	NA	Svopl	6	37971549	37973119	-	1571	255	exonic	ENSMUST00000096040	Svopl	--
circRNA_243	NA	NA	Svopl	6	37971549	37977013	-	5465	319	exonic	ENSMUST00000096040	Svopl	--
circRNA_244	NA	NA	Svopl	6	37971549	37986811	-	15263	615	exonic	ENSMUST00000096040	Svopl	--
circRNA_245	NA	NA	Svopl	6	37972994	37986811	-	13818	486	exonic	ENSMUST00000096040	Svopl	--
circRNA_246	NA	NA	Svopl	6	37979591	37986811	-	7221	296	exonic	ENSMUST00000096040	Svopl	--
circRNA_247	NA	NA	Svopl	6	37986713	37991644	-	4932	302	exonic	ENSMUST00000096040	Svopl	--
circRNA_248	NA	NA	Atp6v0a4	6	38000466	38011088	-	10623	988	whole_trans	ENSMUST00000135594	Atp6v0a4	--
circRNA_249	NA	NA	Atp6v0a4	6	38000466	38044071	-	43606	988	whole_trans	ENSMUST00000135594	Atp6v0a4	--
circRNA_250	NA	NA	Atp6v0a4	6	38008725	38038738	-	30014	591	whole_trans	ENSMUST00000144752	Atp6v0a4	--
circRNA_251	NA	NA	Atp6v0a4	6	38017737	38026836	-	9100	543	exonic	ENSMUST00000040259	Atp6v0a4	--
circRNA_252	NA	NA	Atp6v0a4	6	38017737	38028958	-	11222	756	exonic	ENSMUST00000040259	Atp6v0a4	--
circRNA_253	NA	NA	Atp6v0a4	6	38017737	38033002	-	15266	933	exonic	ENSMUST00000040259	Atp6v0a4	--
circRNA_254	NA	NA	Atp6v0a4	6	38017737	38038738	-	21002	591	whole_trans	ENSMUST00000144752	Atp6v0a4	--
circRNA_255	NA	NA	Atp6v0a4	6	38017737	38044071	-	26335	591	whole_trans	ENSMUST00000144752	Atp6v0a4	--
circRNA_256	NA	NA	Atp6v0a4	6	38024122	38028958	-	4837	504	exonic	ENSMUST00000040259	Atp6v0a4	--
circRNA_257	NA	NA	Atp6v0a4	6	38024122	38033002	-	8881	681	exonic	ENSMUST00000040259	Atp6v0a4	--
circRNA_258	NA	NA	Atp6v0a4	6	38035969	38044071	-	8103	656	exonic	ENSMUST00000040259	Atp6v0a4	--
circRNA_259	NA	NA	D630045J12Rik	6	38086834	38092909	-	6076	526	exonic	ENSMUST00000117556	D630045J12Rik	--
circRNA_260	NA	NA	D630045J12Rik	6	38086834	38097273	-	10440	680	exonic	ENSMUST00000117556	D630045J12Rik	--
circRNA_261	NA	NA	D630045J12Rik	6	38097120	38141764	-	44645	643	whole_trans	ENSMUST00000152464	D630045J12Rik	--
circRNA_262	NA	NA	D630045J12Rik	6	38105130	38141764	-	36635	643	whole_trans	ENSMUST00000152464	D630045J12Rik	--
circRNA_263	NA	NA	D630045J12Rik	6	38108048	38141764	-	33717	643	whole_trans	ENSMUST00000152464	D630045J12Rik	--
circRNA_264	NA	NA	D630045J12Rik	6	38118091	38141764	-	23674	1151	exonic	ENSMUST00000117556	D630045J12Rik	--
circRNA_265	NA	NA	D630045J12Rik	6	38124148	38141764	-	17617	966	exonic	ENSMUST00000117556	D630045J12Rik	--
circRNA_266	NA	NA	D630045J12Rik	6	38127607	38141764	-	14158	788	exonic	ENSMUST00000117556	D630045J12Rik	--
circRNA_267	NA	NA	D630045J12Rik	6	38133965	38141764	-	7800	395	exonic	ENSMUST00000117556	D630045J12Rik	--
circRNA_268	mmu_circ_0001466	Likely	D630045J12Rik	6	38140551	38141764	-	1214	267	exonic	NM_194061;	D630045J12Rik;	Memczak2013;
circRNA_269	NA	NA	Zc3hav1	6	38261178	38269824	-	8647	580	exonic	ENSMUST00000114900	Zc3hav1	--
circRNA_270	NA	NA	Zc3hav1	6	38275192	38283188	-	7997	1445	exonic	ENSMUST00000114900	Zc3hav1	--
circRNA_271	NA	NA	Ubn2	6	38390455	38402971	+	12517	195	exonic	ENSMUST00000090271	Ubn2	--
circRNA_272	NA	NA	Ubn2	6	38390455	38411612	+	21158	333	exonic	ENSMUST00000090271	Ubn2	--
circRNA_273	NA	NA	Ubn2	6	38390455	38414043	+	23589	293	whole_trans	ENSMUST00000162026	Ubn2	--
circRNA_274	NA	NA	Ubn2	6	38390455	38420222	+	29768	293	whole_trans	ENSMUST00000162026	Ubn2	--
circRNA_275	NA	NA	Ubn2	6	38390455	38441931	+	51477	293	whole_trans	ENSMUST00000162026	Ubn2	--
circRNA_276	NA	NA	Ubn2	6	38411475	38414043	+	2569	293	whole_trans	ENSMUST00000162026	Ubn2	--
circRNA_277	NA	NA	Ubn2	6	38411475	38420222	+	8748	293	whole_trans	ENSMUST00000162026	Ubn2	--
circRNA_278	NA	NA	Ubn2	6	38411475	38429193	+	17719	293	whole_trans	ENSMUST00000162026	Ubn2	--
circRNA_279	NA	NA	Ubn2	6	38411475	38432616	+	21142	293	whole_trans	ENSMUST00000162026	Ubn2	--
circRNA_280	NA	NA	Ubn2	6	38411475	38434125	+	22651	293	whole_trans	ENSMUST00000162026	Ubn2	--
circRNA_281	NA	NA	Ubn2	6	38411475	38437150	+	25676	293	whole_trans	ENSMUST00000162026	Ubn2	--
circRNA_282	NA	NA	Ubn2	6	38412963	38420222	+	7260	665	exonic	ENSMUST00000090271	Ubn2	--
circRNA_283	NA	NA	Ubn2	6	38420152	38429193	+	9042	201	exonic	ENSMUST00000090271	Ubn2	--
circRNA_284	NA	NA	Ubn2	6	38448688	38449276	+	589	322	exonic	ENSMUST00000160583	Ubn2	--
circRNA_285	NA	NA	Luc7l2	6	38518847	38553468	+	34622	981	exonic	ENSMUST00000162386	Luc7l2	--
circRNA_286	NA	NA	Luc7l2	6	38520510	38553468	+	32959	910	exonic	ENSMUST00000163047	Luc7l2	--
circRNA_287	NA	NA	Luc7l2	6	38535041	38553468	+	18428	815	exonic	ENSMUST00000163047	Luc7l2	--
circRNA_288	NA	NA	Hipk2	6	38665939	38671593	-	5655	605	exonic	ENSMUST00000161779	Hipk2	--
circRNA_289	NA	NA	Hipk2	6	38687357	38693259	-	5903	348	exonic	ENSMUST00000161779	Hipk2	--
circRNA_290	NA	NA	Hipk2	6	38693075	38697996	-	4922	516	exonic	ENSMUST00000161779	Hipk2	--
circRNA_291	NA	NA	Hipk2	6	38695663	38697996	-	2334	331	exonic	ENSMUST00000161779	Hipk2	--
circRNA_292	mmu_circ_0001468	Likely	Hipk2	6	38768229	38769312	-	1084	1084	exonic	NM_010433;	Hipk2;	Memczak2013, Wang2012;
circRNA_293	NA	NA	SNORA17	6	38951251	38973098	+	21848	126	whole_trans	ENSMUST00000104151	SNORA17	--
circRNA_294	NA	NA	SNORA17	6	38951251	38977953	+	26703	126	whole_trans	ENSMUST00000104151	SNORA17	--
circRNA_295	NA	NA	Jhdm1d	6	39097187	39099410	-	2224	527	exonic	ENSMUST00000002305	Jhdm1d	--
circRNA_296	NA	NA	Jhdm1d	6	39115096	39123437	-	8342	848	exonic	ENSMUST00000002305	Jhdm1d	--
circRNA_297	NA	NA	Jhdm1d	6	39115096	39125479	-	10384	966	exonic	ENSMUST00000002305	Jhdm1d	--
circRNA_298	NA	NA	Jhdm1d	6	39115096	39131612	-	16517	1052	exonic	ENSMUST00000002305	Jhdm1d	--
circRNA_299	NA	NA	Jhdm1d	6	39120768	39123437	-	2670	303	exonic	ENSMUST00000002305	Jhdm1d	--
circRNA_300	NA	NA	Slc37a3	6	39307399	39317045	-	9647	444	exonic	ENSMUST00000090243	Slc37a3	--
circRNA_301	NA	NA	Slc37a3	6	39309949	39317045	-	7097	360	exonic	ENSMUST00000090243	Slc37a3	--
circRNA_302	NA	NA	Slc37a3	6	39314502	39317045	-	2544	267	exonic	ENSMUST00000090243	Slc37a3	--
circRNA_303	NA	NA	Mkrn1	6	39354647	39360215	-	5569	586	exonic	ENSMUST00000114823	Mkrn1	--
circRNA_304	NA	NA	Mkrn1	6	39355730	39360215	-	4486	359	exonic	ENSMUST00000114823	Mkrn1	--
circRNA_305	NA	NA	Dennd2a	6	39456700	39458368	-	1669	250	exonic	ENSMUST00000036877	Dennd2a	--
circRNA_306	NA	NA	Dennd2a	6	39472655	39473758	-	1104	1104	exonic	ENSMUST00000036877	Dennd2a	--
circRNA_307	NA	NA	Adck2	6	39526362	39531090	+	4729	372	exonic	ENSMUST00000140364	Adck2	--
circRNA_308	NA	NA	Adck2	6	39529662	39535853	+	6192	606	exonic	ENSMUST00000140364	Adck2	--
circRNA_309	NA	NA	Braf	6	39573578	39578654	-	5077	298	exonic	ENSMUST00000002487	Braf	--
circRNA_310	NA	NA	Braf	6	39573578	39601763	-	28186	4475	whole_trans	ENSMUST00000167073	Braf	--
circRNA_311	NA	NA	Braf	6	39589589	39601763	-	12175	384	whole_trans	ENSMUST00000167169	Braf	--
circRNA_312	NA	NA	Braf	6	39589589	39615105	-	25517	384	whole_trans	ENSMUST00000167169	Braf	--
circRNA_313	NA	NA	Braf	6	39610872	39616348	-	5477	473	exonic	ENSMUST00000002487	Braf	--
circRNA_314	NA	NA	Braf	6	39610872	39638344	-	27473	740	exonic	ENSMUST00000002487	Braf	--
circRNA_315	NA	NA	Braf	6	39627377	39638344	-	10968	267	exonic	ENSMUST00000002487	Braf	--
circRNA_316	NA	NA	Mgam	6	40606393	40622571	+	16179	1788	exonic	ENSMUST00000071535	Mgam	--
circRNA_317	NA	NA	Tpk1	6	43373620	43419147	-	45528	259	exonic	ENSMUST00000067888	Tpk1	--
circRNA_318	NA	NA	Tpk1	6	43373620	43438969	-	65350	355	exonic	ENSMUST00000067888	Tpk1	--
circRNA_319	NA	NA	Tpk1	6	43419001	43438969	-	19969	243	exonic	ENSMUST00000067888	Tpk1	--
circRNA_320	NA	NA	Tpk1	6	43419001	43473955	-	54955	316	exonic	ENSMUST00000067888	Tpk1	--
circRNA_321	NA	NA	Tpk1	6	43419001	43510011	-	91011	386	exonic	ENSMUST00000067888	Tpk1	--
circRNA_322	mmu_circ_0001469	Include	Cul1	6	47434743	47447387	+	12645	644	exonic	ENSMUST00000146200	Cul1	--
circRNA_323	mmu_circ_0001469	Include	Cul1	6	47434743	47452589	+	17847	950	exonic	ENSMUST00000146200	Cul1	--
circRNA_324	mmu_circ_0001469	Include	Cul1	6	47434743	47458387	+	23645	1113	exonic	ENSMUST00000146200	Cul1	--
circRNA_325	mmu_circ_0001469	Likely	Cul1	6	47434743	47459102	+	24360	1244	exonic	NM_012042;	Cul1;	Memczak2013;
circRNA_326	NA	NA	Cul1	6	47434743	47473803	+	39061	569	whole_trans	ENSMUST00000151934	Cul1	--
circRNA_327	mmu_circ_0001469	Include	Cul1	6	47447220	47452589	+	5370	474	exonic	ENSMUST00000146200	Cul1	--
circRNA_328	NA	NA	Cul1	6	47447220	47459102	+	11883	768	exonic	ENSMUST00000146200	Cul1	--
circRNA_329	mmu_circ_0001469	Include	Cul1	6	47451167	47452589	+	1423	306	exonic	ENSMUST00000146200	Cul1	--
circRNA_330	NA	NA	Cul1	6	47451167	47459102	+	7936	600	exonic	ENSMUST00000146200	Cul1	--
circRNA_331	mmu_circ_0001470	Include	Ezh2	6	47490676	47508293	-	17618	512	whole_trans	ENSMUST00000164006	Ezh2	--
circRNA_332	mmu_circ_0001470	Likely	Ezh2	6	47490676	47527666	-	36991	512	whole_trans	NM_007971;	Ezh2;	Memczak2013, Wang2012;
circRNA_333	mmu_circ_0001470	Include	Ezh2	6	47495675	47508293	-	12619	666	whole_trans	ENSMUST00000169889	Ezh2	--
circRNA_334	mmu_circ_0001470	Include	Ezh2	6	47501716	47508293	-	6578	661	exonic	ENSMUST00000114618	Ezh2	--
circRNA_335	mmu_circ_0001470	Include	Ezh2	6	47501731	47508293	-	6563	646	exonic	ENSMUST00000081721	Ezh2	--
circRNA_336	NA	NA	Ezh2	6	47501731	47527666	-	25936	899	exonic	ENSMUST00000081721	Ezh2	--
circRNA_337	mmu_circ_0001470	Include	Ezh2	6	47504123	47506149	-	2027	262	exonic	ENSMUST00000081721	Ezh2	--
circRNA_338	mmu_circ_0001471	Likely	Ezh2	6	47526535	47527666	-	1132	253	exonic	NM_007971;	Ezh2;	Memczak2013, Wang2012;
circRNA_339	mmu_circ_0001472	Likely	Ezh2	6	47526562	47527666	-	1105	226	exonic	NM_001146689;	Ezh2;	Memczak2013, Wang2012;
circRNA_340	NA	NA	Zfp282	6	47829999	47849006	+	19008	1015	exonic	ENSMUST00000061890	Zfp282	--
circRNA_341	NA	NA	Zfp282	6	47840065	47840722	+	658	247	exonic	ENSMUST00000061890	Zfp282	--
circRNA_342	NA	NA	Zfp282	6	47840065	47849006	+	8942	595	exonic	ENSMUST00000061890	Zfp282	--
circRNA_343	NA	NA	Zfp777	6	47979122	47987667	-	8546	366	exonic	ENSMUST00000114583	Zfp777	--
circRNA_344	NA	NA	Zfp777	6	47987554	47994700	-	7147	1099	exonic	ENSMUST00000114583	Zfp777	--
circRNA_345	NA	NA	Gimap8	6	48606041	48606667	+	627	627	exonic	ENSMUST00000078223	Gimap8	--
circRNA_346	mmu_circ_0001473	Likely	Mpp6	6	50093718	50113648	+	19931	716	exonic	NM_001164734;	Mpp6;	Memczak2013, Wang2012;
circRNA_347	mmu_circ_0001474	Likely	Mpp6	6	50093718	50133870	+	40153	1221	exonic	NM_001164734;	Mpp6;	Memczak2013;
circRNA_348	mmu_circ_0001474	Include	Mpp6	6	50108681	50113648	+	4968	531	exonic	ENSMUST00000166318	Mpp6	--
circRNA_349	mmu_circ_0001474	Include	Mpp6	6	50112585	50113648	+	1064	378	exonic	ENSMUST00000166318	Mpp6	--
circRNA_350	NA	NA	Mpp6	6	50128388	50133870	+	5483	463	exonic	ENSMUST00000166318	Mpp6	--
circRNA_351	NA	NA	Dfna5	6	50177278	50179456	-	2179	293	exonic	ENSMUST00000165099	Dfna5	--
circRNA_352	NA	NA	Dfna5	6	50195929	50201512	-	5584	431	exonic	ENSMUST00000165099	Dfna5	--
circRNA_353	NA	NA	Osbpl3	6	50258290	50259390	-	1101	217	exonic	ENSMUST00000114470	Osbpl3	--
circRNA_354	NA	NA	Osbpl3	6	50258290	50278803	-	20514	840	exonic	ENSMUST00000114470	Osbpl3	--
circRNA_355	NA	NA	Osbpl3	6	50258290	50283292	-	25003	948	exonic	ENSMUST00000114470	Osbpl3	--
circRNA_356	NA	NA	Osbpl3	6	50258290	50298137	-	39848	1725	exonic	ENSMUST00000114470	Osbpl3	--
circRNA_357	NA	NA	Osbpl3	6	50262631	50286344	-	23714	921	exonic	ENSMUST00000114468	Osbpl3	--
circRNA_358	NA	NA	Osbpl3	6	50286214	50320357	-	34144	1298	exonic	ENSMUST00000114470	Osbpl3	--
circRNA_359	NA	NA	Osbpl3	6	50294873	50298137	-	3265	646	exonic	ENSMUST00000114470	Osbpl3	--
circRNA_360	NA	NA	Osbpl3	6	50294873	50303100	-	8228	931	exonic	ENSMUST00000114470	Osbpl3	--
circRNA_361	NA	NA	Osbpl3	6	50294873	50320357	-	25485	1167	exonic	ENSMUST00000114470	Osbpl3	--
circRNA_362	NA	NA	Osbpl3	6	50297365	50298137	-	773	292	exonic	ENSMUST00000114470	Osbpl3	--
circRNA_363	NA	NA	Osbpl3	6	50301843	50303100	-	1258	285	exonic	ENSMUST00000114470	Osbpl3	--
circRNA_364	NA	NA	Osbpl3	6	50301843	50320357	-	18515	521	exonic	ENSMUST00000114470	Osbpl3	--
circRNA_365	NA	NA	Osbpl3	6	50320122	50378419	-	58298	328	exonic	ENSMUST00000114470	Osbpl3	--
circRNA_366	NA	NA	4921507P07Rik	6	50533929	50534523	-	595	271	exonic	ENSMUST00000031852	4921507P07Rik	--
circRNA_367	NA	NA	Skap2	6	51824474	51829847	-	5374	191	exonic	ENSMUST00000078214	Skap2	--
circRNA_368	NA	NA	Skap2	6	51824474	51859423	-	34950	515	exonic	ENSMUST00000078214	Skap2	--
circRNA_369	NA	NA	Skap2	6	51857886	51859423	-	1538	324	exonic	ENSMUST00000078214	Skap2	--
circRNA_370	NA	NA	Hibadh	6	52569971	52572954	-	2984	232	exonic	ENSMUST00000031788	Hibadh	--
circRNA_371	NA	NA	Hibadh	6	52569971	52580343	-	10373	393	exonic	ENSMUST00000031788	Hibadh	--
circRNA_372	NA	NA	Hibadh	6	52572845	52580343	-	7499	271	exonic	ENSMUST00000031788	Hibadh	--
circRNA_373	NA	NA	Tax1bp1	6	52671292	52677293	+	6002	272	exonic	ENSMUST00000080723	Tax1bp1	--
circRNA_374	NA	NA	Tax1bp1	6	52671292	52679462	+	8171	460	exonic	ENSMUST00000080723	Tax1bp1	--
circRNA_375	NA	NA	Tax1bp1	6	52671292	52683343	+	12052	619	exonic	ENSMUST00000080723	Tax1bp1	--
circRNA_376	NA	NA	Tax1bp1	6	52671292	52687166	+	15875	859	exonic	ENSMUST00000080723	Tax1bp1	--
circRNA_377	NA	NA	Tax1bp1	6	52671292	52689723	+	18432	1045	exonic	ENSMUST00000080723	Tax1bp1	--
circRNA_378	NA	NA	Tax1bp1	6	52679275	52683343	+	4069	347	exonic	ENSMUST00000080723	Tax1bp1	--
circRNA_379	NA	NA	Tax1bp1	6	52686844	52689723	+	2880	426	exonic	ENSMUST00000080723	Tax1bp1	--
circRNA_380	NA	NA	Tax1bp1	6	52707548	52708349	+	802	318	exonic	ENSMUST00000080723	Tax1bp1	--
circRNA_381	NA	NA	Creb5	6	53554456	53560526	+	6071	238	exonic	ENSMUST00000047450	Creb5	--
circRNA_382	NA	NA	Chn2	6	54144020	54170696	+	26677	488	exonic	ENSMUST00000046856	Chn2	--
circRNA_383	NA	NA	Chn2	6	54165656	54170696	+	5041	432	exonic	ENSMUST00000046856	Chn2	--
circRNA_384	NA	NA	Chn2	6	54168518	54170696	+	2179	400	exonic	ENSMUST00000046856	Chn2	--
circRNA_385	NA	NA	Scrn1	6	54470694	54475705	-	5012	564	exonic	ENSMUST00000019268	Scrn1	--
circRNA_386	NA	NA	Plekha8	6	54563086	54566751	+	3666	398	exonic	ENSMUST00000119706	Plekha8	--
circRNA_387	NA	NA	Znrf2	6	54813894	54834840	+	20947	284	exonic	ENSMUST00000079869	Znrf2	--
circRNA_388	NA	NA	Fam188b	6	55226548	55234807	+	8260	300	exonic	ENSMUST00000053094	Fam188b	--
circRNA_389	NA	NA	Pde1c	6	56072986	56077074	-	4089	300	exonic	ENSMUST00000044505	Pde1c	--
circRNA_390	NA	NA	Pde1c	6	56072986	56100710	-	27725	800	exonic	ENSMUST00000044505	Pde1c	--
circRNA_391	NA	NA	Pde1c	6	56123597	56131791	-	8195	622	exonic	ENSMUST00000044505	Pde1c	--
circRNA_392	NA	NA	Avl9	6	56691363	56703920	+	12558	616	exonic	ENSMUST00000031805	Avl9	--
circRNA_393	NA	NA	Kbtbd2	6	56739213	56739694	-	482	482	exonic	ENSMUST00000114323	Kbtbd2	--
circRNA_394	NA	NA	Fkbp9	6	56799632	56801501	+	1870	482	exonic	ENSMUST00000031795	Fkbp9	--
circRNA_395	NA	NA	Fkbp9	6	56799632	56806416	+	6785	672	exonic	ENSMUST00000031795	Fkbp9	--
circRNA_396	NA	NA	Fkbp9	6	56799632	56810795	+	11164	818	exonic	ENSMUST00000031795	Fkbp9	--
circRNA_397	NA	NA	Fkbp9	6	56810650	56825826	+	15177	643	exonic	ENSMUST00000031795	Fkbp9	--
circRNA_398	NA	NA	Herc6	6	57533167	57554194	+	21028	688	exonic	ENSMUST00000031817	Herc6	--
circRNA_399	NA	NA	Herc6	6	57548423	57576044	+	27622	1280	exonic	ENSMUST00000031817	Herc6	--
circRNA_400	NA	NA	Herc6	6	57568607	57569628	+	1022	284	exonic	ENSMUST00000031817	Herc6	--
circRNA_401	NA	NA	Abcg2	6	58605632	58617033	+	11402	1141	whole_trans	ENSMUST00000143447	Abcg2	--
circRNA_402	NA	NA	Abcg2	6	58616876	58624812	+	7937	666	exonic	ENSMUST00000031822	Abcg2	--
circRNA_403	NA	NA	Abcg2	6	58622004	58635815	+	13812	1133	whole_trans	ENSMUST00000134426	Abcg2	--
circRNA_404	NA	NA	Abcg2	6	58624562	58635815	+	11254	1133	whole_trans	ENSMUST00000134426	Abcg2	--
circRNA_405	NA	NA	Herc3	6	58793598	58813043	+	19446	1175	exonic	ENSMUST00000031823	Herc3	--
circRNA_406	NA	NA	Herc3	6	58793598	58826875	+	33278	418	whole_trans	ENSMUST00000154290	Herc3	--
circRNA_407	NA	NA	Herc3	6	58793598	58844618	+	51021	418	whole_trans	ENSMUST00000154290	Herc3	--
circRNA_408	NA	NA	Herc3	6	58804867	58809077	+	4211	682	exonic	ENSMUST00000031823	Herc3	--
circRNA_409	NA	NA	Herc3	6	58804867	58810406	+	5540	843	exonic	ENSMUST00000031823	Herc3	--
circRNA_410	NA	NA	Herc3	6	58804867	58813043	+	8177	920	exonic	ENSMUST00000031823	Herc3	--
circRNA_411	NA	NA	Herc3	6	58804867	58826875	+	22009	418	whole_trans	ENSMUST00000154290	Herc3	--
circRNA_412	NA	NA	Herc3	6	58804867	58840228	+	35362	418	whole_trans	ENSMUST00000154290	Herc3	--
circRNA_413	NA	NA	Herc3	6	58804867	58844618	+	39752	418	whole_trans	ENSMUST00000154290	Herc3	--
circRNA_414	NA	NA	Herc3	6	58806587	58818760	+	12174	808	exonic	ENSMUST00000031823	Herc3	--
circRNA_415	NA	NA	Herc3	6	58812967	58826875	+	13909	410	whole_trans	ENSMUST00000122908	Herc3	--
circRNA_416	NA	NA	Herc3	6	58818636	58826875	+	8240	410	whole_trans	ENSMUST00000122908	Herc3	--
circRNA_417	NA	NA	Herc3	6	58818636	58844618	+	25983	410	whole_trans	ENSMUST00000122908	Herc3	--
circRNA_418	NA	NA	Herc3	6	58823728	58826875	+	3148	580	exonic	ENSMUST00000031823	Herc3	--
circRNA_419	NA	NA	Herc3	6	58823728	58844618	+	20891	1326	exonic	ENSMUST00000031823	Herc3	--
circRNA_420	NA	NA	Herc3	6	58826483	58840228	+	13746	874	exonic	ENSMUST00000031823	Herc3	--
circRNA_421	NA	NA	Herc3	6	58826483	58844618	+	18136	1024	exonic	ENSMUST00000031823	Herc3	--
circRNA_422	NA	NA	Herc3	6	58837402	58840228	+	2827	482	exonic	ENSMUST00000031823	Herc3	--
circRNA_423	NA	NA	Herc3	6	58837402	58844618	+	7217	632	exonic	ENSMUST00000031823	Herc3	--
circRNA_424	NA	NA	Fam13a	6	58906031	58906852	-	822	344	exonic	ENSMUST00000089860	Fam13a	--
circRNA_425	NA	NA	Fam13a	6	58915055	58934069	-	19015	455	exonic	ENSMUST00000089860	Fam13a	--
circRNA_426	NA	NA	Fam13a	6	58924025	58939779	-	15755	483	exonic	ENSMUST00000089860	Fam13a	--
circRNA_427	mmu_circ_0001477	Likely	Fam190a	6	61260808	61263829	+	3022	1541	exonic	NM_183310;	Fam190a;	Memczak2013;
circRNA_428	NA	NA	Smarcad1	6	65002614	65006562	+	3949	344	exonic	ENSMUST00000031984	Smarcad1	--
circRNA_429	NA	NA	Smarcad1	6	65002614	65008126	+	5513	411	exonic	ENSMUST00000031984	Smarcad1	--
circRNA_430	NA	NA	Smarcad1	6	65002614	65017132	+	14519	503	exonic	ENSMUST00000031984	Smarcad1	--
circRNA_431	NA	NA	Smarcad1	6	65002614	65025144	+	22531	1076	exonic	ENSMUST00000031984	Smarcad1	--
circRNA_432	NA	NA	Smarcad1	6	65002614	65049381	+	46768	2213	exonic	ENSMUST00000031984	Smarcad1	--
circRNA_433	NA	NA	Smarcad1	6	65033798	65049381	+	15584	1137	exonic	ENSMUST00000031984	Smarcad1	--
circRNA_434	NA	NA	Smarcad1	6	65046025	65046821	+	797	274	exonic	ENSMUST00000031984	Smarcad1	--
circRNA_435	NA	NA	Smarcad1	6	65049260	65058764	+	9505	430	exonic	ENSMUST00000031984	Smarcad1	--
circRNA_436	NA	NA	Smarcad1	6	65060364	65061879	+	1516	293	exonic	ENSMUST00000031984	Smarcad1	--
circRNA_437	mmu_circ_0001478	Include	Prdm5	6	65805943	65809472	+	3530	472	exonic	ENSMUST00000031976	Prdm5	--
circRNA_438	mmu_circ_0001478	Likely	U6	6	65805943	65820463	+	14521	106	whole_trans	NM_027547;	Prdm5;	Memczak2013, Wang2012;
circRNA_439	NA	NA	U6	6	65805943	65836172	+	30230	106	whole_trans	ENSMUST00000158207	U6	--
circRNA_440	NA	NA	U6	6	65805943	65851853	+	45911	106	whole_trans	ENSMUST00000158207	U6	--
circRNA_441	mmu_circ_0001479	Likely	U6	6	65812909	65820463	+	7555	106	whole_trans	NM_027547;	Prdm5;	Memczak2013, Wang2012;
circRNA_442	mmu_circ_0001480	Likely	U6	6	65812909	65836172	+	23264	106	whole_trans	NM_027547;	Prdm5;	Memczak2013;
circRNA_443	mmu_circ_0001481	Likely	U6	6	65812909	65851853	+	38945	106	whole_trans	NM_027547;	Prdm5;	Memczak2013, Wang2012;
circRNA_444	mmu_circ_0001480	Include	Prdm5	6	65819175	65831136	+	11962	337	exonic	ENSMUST00000031976	Prdm5	--
circRNA_445	mmu_circ_0001480	Include	RP24-82B18.2	6	65819175	65833677	+	14503	565	whole_trans	ENSMUST00000061905	RP24-82B18.2	--
circRNA_446	mmu_circ_0001481	Include	RP24-82B18.2	6	65819175	65836172	+	16998	565	whole_trans	ENSMUST00000061905	RP24-82B18.2	--
circRNA_447	mmu_circ_0001482	Likely	RP24-82B18.2	6	65819175	65851853	+	32679	565	whole_trans	NM_027547;	Prdm5;	Memczak2013, Wang2012;
circRNA_448	mmu_circ_0001481	Include	RP24-82B18.2	6	65820306	65836172	+	15867	565	whole_trans	ENSMUST00000061905	RP24-82B18.2	--
circRNA_449	mmu_circ_0001481	Include	RP24-82B18.2	6	65831043	65836172	+	5130	565	whole_trans	ENSMUST00000061905	RP24-82B18.2	--
circRNA_450	NA	NA	RP24-82B18.2	6	65831043	65851853	+	20811	565	whole_trans	ENSMUST00000061905	RP24-82B18.2	--
circRNA_451	NA	NA	RP24-82B18.2	6	65831043	65878015	+	46973	565	whole_trans	ENSMUST00000061905	RP24-82B18.2	--
circRNA_452	NA	NA	E230016M11Rik	6	67013389	67024020	+	10632	1795	exonic	ENSMUST00000149889	E230016M11Rik	--
circRNA_453	NA	NA	E230016M11Rik	6	67014607	67028411	+	13805	535	exonic	ENSMUST00000130657	E230016M11Rik	--
circRNA_454	NA	NA	Serbp1	6	67221192	67222932	+	1741	502	exonic	ENSMUST00000042990	Serbp1	--
circRNA_455	NA	NA	Serbp1	6	67221192	67227932	+	6741	680	exonic	ENSMUST00000042990	Serbp1	--
circRNA_456	NA	NA	Serbp1	6	67227755	67231815	+	4061	352	exonic	ENSMUST00000042990	Serbp1	--
circRNA_457	NA	NA	Eif2ak3	6	70831478	70832421	+	944	398	exonic	ENSMUST00000034093	Eif2ak3	--
circRNA_458	NA	NA	Eif2ak3	6	70831478	70840208	+	8731	1269	exonic	ENSMUST00000034093	Eif2ak3	--
circRNA_459	NA	NA	Eif2ak3	6	70834764	70840208	+	5445	730	exonic	ENSMUST00000034093	Eif2ak3	--
circRNA_460	NA	NA	Eif2ak3	6	70842349	70843135	+	787	787	exonic	ENSMUST00000034093	Eif2ak3	--
circRNA_461	NA	NA	Thnsl2	6	71081650	71089937	-	8288	854	exonic	ENSMUST00000160918	Thnsl2	--
circRNA_462	NA	NA	Thnsl2	6	71088645	71089937	-	1293	348	exonic	ENSMUST00000160918	Thnsl2	--
circRNA_463	NA	NA	Rmnd5a	6	71343097	71349287	-	6191	667	whole_trans	ENSMUST00000123947	Rmnd5a	--
circRNA_464	NA	NA	Rmnd5a	6	71344619	71349287	-	4669	591	exonic	ENSMUST00000002292	Rmnd5a	--
circRNA_465	NA	NA	Rmnd5a	6	71363244	71364913	-	1670	236	exonic	ENSMUST00000002292	Rmnd5a	--
circRNA_466	NA	NA	Rmnd5a	6	71363244	71379154	-	15911	379	exonic	ENSMUST00000002292	Rmnd5a	--
circRNA_467	NA	NA	Chmp3	6	71502393	71529830	+	27438	436	whole_trans	ENSMUST00000128382	Chmp3	--
circRNA_468	NA	NA	Chmp3	6	71510891	71527839	+	16949	417	exonic	ENSMUST00000059462	Chmp3	--
circRNA_469	NA	NA	Chmp3	6	71524109	71529830	+	5722	436	whole_trans	ENSMUST00000128382	Chmp3	--
circRNA_470	NA	NA	Kdm3a	6	71545476	71557600	-	12125	1575	exonic	ENSMUST00000065509	Kdm3a	--
circRNA_471	NA	NA	Kdm3a	6	71549311	71550135	-	825	324	exonic	ENSMUST00000065509	Kdm3a	--
circRNA_472	NA	NA	Immt	6	71794633	71796469	+	1837	264	exonic	ENSMUST00000064062	Immt	--
circRNA_473	NA	NA	Immt	6	71801766	71807042	+	5277	480	exonic	ENSMUST00000064062	Immt	--
circRNA_474	NA	NA	Immt	6	71801766	71812474	+	10709	720	exonic	ENSMUST00000064062	Immt	--
circRNA_475	NA	NA	Immt	6	71806906	71818797	+	11892	746	exonic	ENSMUST00000064062	Immt	--
circRNA_476	NA	NA	Immt	6	71813135	71818797	+	5663	369	exonic	ENSMUST00000064062	Immt	--
circRNA_477	NA	NA	Immt	6	71818574	71821552	+	2979	356	exonic	ENSMUST00000064062	Immt	--
circRNA_478	NA	NA	Immt	6	71818574	71822917	+	4344	486	exonic	ENSMUST00000064062	Immt	--
circRNA_479	NA	NA	Ptcd3	6	71835303	71839680	-	4378	399	exonic	ENSMUST00000082094	Ptcd3	--
circRNA_480	NA	NA	Ptcd3	6	71842463	71848449	-	5987	603	exonic	ENSMUST00000082094	Ptcd3	--
circRNA_481	NA	NA	Polr1a	6	71922692	71925013	+	2322	514	exonic	ENSMUST00000055296	Polr1a	--
circRNA_482	mmu_circ_0001484	Likely	St3gal5	6	72078258	72082157	+	3900	236	exonic	NM_001035228;	St3gal5;	Memczak2013;
circRNA_483	NA	NA	Elmod3	6	72518809	72530363	-	11555	744	exonic	ENSMUST00000114069	Elmod3	--
circRNA_484	NA	NA	Elmod3	6	72518809	72546460	-	27652	464	whole_trans	ENSMUST00000140825	Elmod3	--
circRNA_485	NA	NA	Elmod3	6	72525635	72530363	-	4729	539	exonic	ENSMUST00000114069	Elmod3	--
circRNA_486	NA	NA	Elmod3	6	72536439	72545014	-	8576	426	exonic	ENSMUST00000114069	Elmod3	--
circRNA_487	NA	NA	Tgoln1	6	72565518	72566443	-	926	926	exonic	ENSMUST00000070524	Tgoln1	--
circRNA_488	NA	NA	Kcmf1	6	72798219	72800478	-	2260	560	exonic	ENSMUST00000068697	Kcmf1	--
circRNA_489	NA	NA	Kcmf1	6	72798219	72811919	-	13701	868	exonic	ENSMUST00000068697	Kcmf1	--
circRNA_490	NA	NA	Kcmf1	6	72808768	72811919	-	3152	308	exonic	ENSMUST00000068697	Kcmf1	--
circRNA_491	NA	NA	Suclg1	6	73206165	73214281	+	8117	485	whole_trans	ENSMUST00000173409	Suclg1	--
circRNA_492	NA	NA	Suclg1	6	73206165	73221116	+	14952	485	whole_trans	ENSMUST00000173409	Suclg1	--
circRNA_493	NA	NA	AW146020	6	81875760	81889560	+	13801	612	whole_trans	ENSMUST00000147673	AW146020	--
circRNA_494	NA	NA	Dctn1	6	83140963	83141154	+	192	192	exonic	ENSMUST00000077407	Dctn1	--
circRNA_495	NA	NA	Dctn1	6	83145542	83148655	+	3114	839	whole_trans	ENSMUST00000153793	Dctn1	--
circRNA_496	NA	NA	Mob1a	6	83279861	83284203	+	4343	395	exonic	ENSMUST00000055261	Mob1a	--
circRNA_497	NA	NA	Mob1a	6	83279861	83288438	+	8578	559	exonic	ENSMUST00000055261	Mob1a	--
circRNA_498	NA	NA	Mob1a	6	83279861	83290392	+	10532	782	exonic	ENSMUST00000055261	Mob1a	--
circRNA_499	NA	NA	Mob1a	6	83284071	83288438	+	4368	298	exonic	ENSMUST00000055261	Mob1a	--
circRNA_500	NA	NA	Tet3	6	83352661	83354818	-	2158	2158	exonic	ENSMUST00000089622	Tet3	--
circRNA_501	NA	NA	Dguok	6	83436978	83440602	-	3625	336	exonic	ENSMUST00000014698	Dguok	--
circRNA_502	NA	NA	Atp6v1b1	6	83702101	83703900	+	1800	411	exonic	ENSMUST00000006431	Atp6v1b1	--
circRNA_503	NA	NA	Zfml	6	83878647	83880159	+	1513	1513	exonic	ENSMUST00000032088	Zfml	--
circRNA_504	NA	NA	Zfml	6	83878647	83885004	+	6358	1575	exonic	ENSMUST00000032088	Zfml	--
circRNA_505	NA	NA	Zfml	6	83892828	83897935	+	5108	853	exonic	ENSMUST00000032088	Zfml	--
circRNA_506	NA	NA	Zfml	6	83892828	83912102	+	19275	1408	exonic	ENSMUST00000032088	Zfml	--
circRNA_507	NA	NA	Zfml	6	83892828	83917421	+	24594	1714	exonic	ENSMUST00000032088	Zfml	--
circRNA_508	NA	NA	Zfml	6	83904705	83907586	+	2882	204	exonic	ENSMUST00000032088	Zfml	--
circRNA_509	NA	NA	Zfml	6	83915523	83917421	+	1899	306	exonic	ENSMUST00000032088	Zfml	--
circRNA_510	NA	NA	Zfml	6	83915523	83919233	+	3711	429	exonic	ENSMUST00000032088	Zfml	--
circRNA_511	NA	NA	Dysf	6	84079465	84087393	+	7929	354	exonic	ENSMUST00000113821	Dysf	--
circRNA_512	NA	NA	Dysf	6	84079465	84102403	+	22939	549	whole_trans	ENSMUST00000142711	Dysf	--
circRNA_513	NA	NA	Dysf	6	84087212	84102403	+	15192	549	whole_trans	ENSMUST00000142711	Dysf	--
circRNA_514	NA	NA	Dysf	6	84099669	84102403	+	2735	507	exonic	ENSMUST00000113821	Dysf	--
circRNA_515	NA	NA	Exoc6b	6	84696895	84741374	-	44480	216	exonic	ENSMUST00000046353	Exoc6b	--
circRNA_516	NA	NA	Exoc6b	6	84741235	84810712	-	69478	1207	exonic	ENSMUST00000169318	Exoc6b	--
circRNA_517	NA	NA	Exoc6b	6	84785035	84794137	-	9103	315	exonic	ENSMUST00000046353	Exoc6b	--
circRNA_518	NA	NA	Exoc6b	6	84785035	84801954	-	16920	537	exonic	ENSMUST00000169318	Exoc6b	--
circRNA_519	NA	NA	Exoc6b	6	84785035	84805540	-	20506	813	exonic	ENSMUST00000169318	Exoc6b	--
circRNA_520	NA	NA	Exoc6b	6	84785035	84810712	-	25678	1065	exonic	ENSMUST00000169318	Exoc6b	--
circRNA_521	NA	NA	Exoc6b	6	84794003	84803676	-	9674	463	exonic	ENSMUST00000169318	Exoc6b	--
circRNA_522	NA	NA	Exoc6b	6	84794003	84810712	-	16710	885	exonic	ENSMUST00000169318	Exoc6b	--
circRNA_523	NA	NA	Exoc6b	6	84798760	84808502	-	9743	619	exonic	ENSMUST00000169318	Exoc6b	--
circRNA_524	NA	NA	Exoc6b	6	84798760	84810712	-	11953	750	exonic	ENSMUST00000169318	Exoc6b	--
circRNA_525	mmu_circ_0001487	Likely	Exoc6b	6	84939319	84955030	-	15712	390	exonic	NM_177077;	Exoc6b;	Memczak2013;
circRNA_526	NA	NA	Exoc6b	6	84939319	84961477	-	22159	556	exonic	ENSMUST00000160197	Exoc6b	--
circRNA_527	mmu_circ_0001487	Include	Exoc6b	6	84953042	84953279	-	238	137	exonic	ENSMUST00000169318	Exoc6b	--
circRNA_528	mmu_circ_0001488	Likely	Sfxn5	6	85179188	85186949	-	7762	320	exonic	NM_178639;	Sfxn5;	Memczak2013;
circRNA_529	NA	NA	Sfxn5	6	85179188	85206427	-	27240	411	exonic	ENSMUST00000045846	Sfxn5	--
circRNA_530	NA	NA	Sfxn5	6	85179188	85219957	-	40770	598	whole_trans	ENSMUST00000134392	Sfxn5	--
circRNA_531	NA	NA	Sfxn5	6	85206337	85219957	-	13621	268	exonic	ENSMUST00000045846	Sfxn5	--
circRNA_532	NA	NA	Sfxn5	6	85206337	85249611	-	43275	454	exonic	ENSMUST00000045846	Sfxn5	--
circRNA_533	NA	NA	Sfxn5	6	85219092	85219957	-	866	111	exonic	ENSMUST00000045846	Sfxn5	--
circRNA_534	NA	NA	Rab11fip5	6	85297774	85298985	-	1212	1113	exonic	ENSMUST00000089579	Rab11fip5	--
circRNA_535	NA	NA	Alms1	6	85549839	85551385	+	1547	319	exonic	ENSMUST00000072018	Alms1	--
circRNA_536	NA	NA	Alms1	6	85557466	85560930	+	3465	380	exonic	ENSMUST00000072018	Alms1	--
circRNA_537	NA	NA	Alms1	6	85591313	85601412	+	10100	512	exonic	ENSMUST00000072018	Alms1	--
circRNA_538	NA	NA	Alms1	6	85591313	85606523	+	15211	647	exonic	ENSMUST00000072018	Alms1	--
circRNA_539	NA	NA	Alms1	6	85591313	85628703	+	37391	1891	exonic	ENSMUST00000072018	Alms1	--
circRNA_540	NA	NA	Tprkb	6	85871417	85877978	+	6562	552	exonic	ENSMUST00000113753	Tprkb	--
circRNA_541	NA	NA	Pcyox1	6	86341670	86342342	-	673	365	exonic	ENSMUST00000032065	Pcyox1	--
circRNA_542	NA	NA	Tia1	6	86363798	86370405	+	6608	659	whole_trans	ENSMUST00000149270	Tia1	--
circRNA_543	NA	NA	C87436	6	86393721	86397415	+	3695	1195	exonic	ENSMUST00000050497	C87436	--
circRNA_544	NA	NA	C87436	6	86393721	86399859	+	6139	1300	exonic	ENSMUST00000050497	C87436	--
circRNA_545	NA	NA	C87436	6	86393721	86403707	+	9987	1405	exonic	ENSMUST00000050497	C87436	--
circRNA_546	NA	NA	C87436	6	86393721	86412675	+	18955	1614	exonic	ENSMUST00000050497	C87436	--
circRNA_547	NA	NA	C87436	6	86393721	86415957	+	22237	1777	exonic	ENSMUST00000050497	C87436	--
circRNA_548	NA	NA	C87436	6	86397305	86399859	+	2555	216	exonic	ENSMUST00000050497	C87436	--
circRNA_549	NA	NA	C87436	6	86397305	86403707	+	6403	321	exonic	ENSMUST00000050497	C87436	--
circRNA_550	NA	NA	C87436	6	86397305	86404307	+	7003	375	exonic	ENSMUST00000141972	C87436	--
circRNA_551	NA	NA	C87436	6	86397305	86415957	+	18653	693	exonic	ENSMUST00000050497	C87436	--
circRNA_552	NA	NA	C87436	6	86397335	86412675	+	15341	500	exonic	ENSMUST00000050497	C87436	--
circRNA_553	NA	NA	C87436	6	86399755	86415957	+	16203	582	exonic	ENSMUST00000050497	C87436	--
circRNA_554	NA	NA	C87436	6	86403603	86404307	+	705	159	exonic	ENSMUST00000141972	C87436	--
circRNA_555	NA	NA	C87436	6	86403603	86412675	+	9073	314	exonic	ENSMUST00000050497	C87436	--
circRNA_556	NA	NA	Snrnp27	6	86631585	86632970	-	1386	234	exonic	ENSMUST00000001186	Snrnp27	--
circRNA_557	mmu_circ_0001490	Likely	Gmcl1	6	86660509	86661673	-	1165	229	exonic	NM_011818;	Gmcl1;	Memczak2013;
circRNA_558	NA	NA	Gmcl1	6	86667380	86672659	-	5280	374	exonic	ENSMUST00000001185	Gmcl1	--
circRNA_559	NA	NA	Anxa4	6	86691830	86698974	-	7145	372	exonic	ENSMUST00000113675	Anxa4	--
circRNA_560	NA	NA	Anxa4	6	86698881	86703887	-	5007	322	exonic	ENSMUST00000113675	Anxa4	--
circRNA_561	NA	NA	Aak1	6	86875008	86887078	+	12071	371	exonic	ENSMUST00000089519	Aak1	--
circRNA_562	NA	NA	Aak1	6	86894351	86896987	+	2637	337	exonic	ENSMUST00000089519	Aak1	--
circRNA_563	NA	NA	Aak1	6	86913987	86917367	+	3381	496	exonic	ENSMUST00000089519	Aak1	--
circRNA_564	NA	NA	Nfu1	6	86965560	86975654	+	10095	563	exonic	ENSMUST00000120240	Nfu1	--
circRNA_565	NA	NA	Gfpt1	6	87013799	87017773	+	3975	366	exonic	ENSMUST00000113658	Gfpt1	--
circRNA_566	NA	NA	Aplf	6	87603702	87613851	-	10150	639	exonic	ENSMUST00000032130	Aplf	--
circRNA_567	NA	NA	Copg	6	87841943	87848042	+	6100	822	whole_trans	ENSMUST00000152175	Copg	--
circRNA_568	NA	NA	Copg	6	87854082	87855261	+	1180	299	exonic	ENSMUST00000113607	Copg	--
circRNA_569	NA	NA	Rpn1	6	88039983	88040289	+	307	307	exonic	ENSMUST00000032143	Rpn1	--
circRNA_570	NA	NA	Rpn1	6	88039983	88045709	+	5727	710	exonic	ENSMUST00000032143	Rpn1	--
circRNA_571	NA	NA	Eefsec	6	88231543	88248230	-	16688	817	exonic	ENSMUST00000165242	Eefsec	--
circRNA_572	mmu_circ_0001491	Likely	Eefsec	6	88305477	88308636	-	3160	262	exonic	NM_023060;	Eefsec;	Memczak2013, Wang2012;
circRNA_573	NA	NA	Eefsec	6	88305477	88326405	-	20929	470	exonic	ENSMUST00000165242	Eefsec	--
circRNA_574	NA	NA	Sec61a1	6	88456735	88457363	-	629	390	exonic	ENSMUST00000032168	Sec61a1	--
circRNA_575	NA	NA	Plxna1	6	89284848	89285315	-	468	346	exonic	ENSMUST00000163139	Plxna1	--
circRNA_576	NA	NA	Chchd6	6	89517581	89519406	-	1826	215	exonic	ENSMUST00000032172	Chchd6	--
circRNA_577	NA	NA	Chchd6	6	89517581	89524584	-	7004	438	exonic	ENSMUST00000032172	Chchd6	--
circRNA_578	NA	NA	Txnrd3	6	89606022	89615786	+	9765	698	exonic	ENSMUST00000000828	Txnrd3	--
circRNA_579	NA	NA	Txnrd3	6	89611453	89615786	+	4334	578	exonic	ENSMUST00000000828	Txnrd3	--
circRNA_580	NA	NA	Txnrd3	6	89614372	89619968	+	5597	553	exonic	ENSMUST00000000828	Txnrd3	--
circRNA_581	NA	NA	Txnrd3	6	89622165	89624189	+	2025	339	exonic	ENSMUST00000000828	Txnrd3	--
circRNA_582	NA	NA	Aldh1l1	6	90507196	90509985	+	2790	551	exonic	ENSMUST00000130418	Aldh1l1	--
circRNA_583	NA	NA	Aldh1l1	6	90507196	90514477	+	7282	881	exonic	ENSMUST00000130418	Aldh1l1	--
circRNA_584	NA	NA	Aldh1l1	6	90507196	90519934	+	12739	1247	exonic	ENSMUST00000130418	Aldh1l1	--
circRNA_585	NA	NA	Aldh1l1	6	90507196	90533254	+	26059	472	whole_trans	ENSMUST00000152436	Aldh1l1	--
circRNA_586	NA	NA	Aldh1l1	6	90516633	90530575	+	13943	472	whole_trans	ENSMUST00000152436	Aldh1l1	--
circRNA_587	NA	NA	Aldh1l1	6	90521861	90541893	+	20033	837	exonic	ENSMUST00000130418	Aldh1l1	--
circRNA_588	NA	NA	Aldh1l1	6	90526622	90533254	+	6633	416	exonic	ENSMUST00000130418	Aldh1l1	--
circRNA_589	NA	NA	Aldh1l1	6	90530470	90544642	+	14173	653	exonic	ENSMUST00000130418	Aldh1l1	--
circRNA_590	NA	NA	Slc41a3	6	90574806	90590957	+	16152	697	exonic	ENSMUST00000044019	Slc41a3	--
circRNA_591	NA	NA	Slc41a3	6	90583605	90585390	+	1786	292	exonic	ENSMUST00000044019	Slc41a3	--
circRNA_592	mmu_circ_0001493	Likely	Iqsec1	6	90639574	90644844	-	5271	1539	exonic	NM_001134383;	Iqsec1;	Memczak2013;
circRNA_593	NA	NA	Nup210	6	90965818	90966075	-	258	180	exonic	ENSMUST00000032179	Nup210	--
circRNA_594	NA	NA	Nup210	6	90990541	90990720	-	180	180	exonic	ENSMUST00000032179	Nup210	--
circRNA_595	NA	NA	Nup210	6	91035853	91037977	-	2125	284	exonic	ENSMUST00000032179	Nup210	--
circRNA_596	NA	NA	Wnt7a	6	91344403	91344674	-	272	272	exonic	ENSMUST00000032180	Wnt7a	--
circRNA_597	NA	NA	Xpc	6	91443099	91448184	-	5086	378	exonic	ENSMUST00000032182	Xpc	--
circRNA_598	NA	NA	Xpc	6	91453995	91460652	-	6658	794	exonic	ENSMUST00000032182	Xpc	--
circRNA_599	NA	NA	Slc6a6	6	91673276	91676240	+	2965	610	exonic	ENSMUST00000032185	Slc6a6	--
circRNA_600	NA	NA	Slc6a6	6	91674836	91690005	+	15170	638	exonic	ENSMUST00000032185	Slc6a6	--
circRNA_601	NA	NA	Nr2c2	6	92055276	92089884	+	34609	1065	whole_trans	ENSMUST00000133133	Nr2c2	--
circRNA_602	NA	NA	Nr2c2	6	92055276	92099798	+	44523	1065	whole_trans	ENSMUST00000133133	Nr2c2	--
circRNA_603	NA	NA	Nr2c2	6	92055276	92114287	+	59012	1065	whole_trans	ENSMUST00000133133	Nr2c2	--
circRNA_604	mmu_circ_0001494	Include	Nr2c2	6	92088981	92099798	+	10818	352	exonic	ENSMUST00000113460	Nr2c2	--
circRNA_605	mmu_circ_0001494	Likely	Nr2c2	6	92088981	92114287	+	25307	487	whole_trans	NM_011630;	Nr2c2;	Memczak2013;
circRNA_606	mmu_circ_0001494	Include	Nr2c2	6	92089774	92099798	+	10025	312	exonic	ENSMUST00000113460	Nr2c2	--
circRNA_607	mmu_circ_0001494	Include	Nr2c2	6	92089774	92102411	+	12638	415	exonic	ENSMUST00000113460	Nr2c2	--
circRNA_608	NA	NA	Nr2c2	6	92089774	92114287	+	24514	487	whole_trans	ENSMUST00000133321	Nr2c2	--
circRNA_609	mmu_circ_0001494	Include	Nr2c2	6	92099598	92104508	+	4911	484	exonic	ENSMUST00000113460	Nr2c2	--
circRNA_610	NA	NA	Nr2c2	6	92099598	92114287	+	14690	1544	exonic	ENSMUST00000113460	Nr2c2	--
circRNA_611	NA	NA	Nr2c2	6	92104329	92114287	+	9959	1240	exonic	ENSMUST00000113460	Nr2c2	--
circRNA_612	NA	NA	Prickle2	6	92360751	92375687	-	14937	1519	exonic	ENSMUST00000032093	Prickle2	--
circRNA_613	NA	NA	Adamts9	6	92736840	92773508	-	36669	1362	exonic	ENSMUST00000113438	Adamts9	--
circRNA_614	NA	NA	Adamts9	6	92757009	92773508	-	16500	513	exonic	ENSMUST00000113438	Adamts9	--
circRNA_615	NA	NA	A730049H05Rik	6	92757009	92804359	-	47351	2239	whole_trans	ENSMUST00000057977	A730049H05Rik	--
circRNA_616	NA	NA	A730049H05Rik	6	92766472	92799462	-	32991	2239	whole_trans	ENSMUST00000057977	A730049H05Rik	--
circRNA_617	NA	NA	Adamts9	6	92773341	92813440	-	40100	4519	whole_trans	ENSMUST00000130314	Adamts9	--
circRNA_618	NA	NA	Adamts9	6	92799286	92810198	-	10913	870	exonic	ENSMUST00000113438	Adamts9	--
circRNA_619	NA	NA	Adamts9	6	92799286	92813440	-	14155	990	exonic	ENSMUST00000113438	Adamts9	--
circRNA_620	NA	NA	Adamts9	6	92837335	92844380	-	7046	679	exonic	ENSMUST00000113438	Adamts9	--
circRNA_621	NA	NA	Adamts9	6	92837335	92862906	-	25572	1710	exonic	ENSMUST00000113438	Adamts9	--
circRNA_622	NA	NA	Adamts9	6	92853682	92855294	-	1613	289	exonic	ENSMUST00000113438	Adamts9	--
circRNA_623	NA	NA	9530026P05Rik	6	93187968	93188338	+	371	246	exonic	ENSMUST00000127336	9530026P05Rik	--
circRNA_624	NA	NA	Magi1	6	93632946	93636869	-	3924	438	exonic	ENSMUST00000089317	Magi1	--
circRNA_625	NA	NA	Magi1	6	93632946	93658214	-	25269	1486	exonic	ENSMUST00000089317	Magi1	--
circRNA_626	NA	NA	Magi1	6	93644002	93658214	-	14213	1048	exonic	ENSMUST00000089317	Magi1	--
circRNA_627	NA	NA	Magi1	6	93644002	93723683	-	79682	2264	exonic	ENSMUST00000089317	Magi1	--
circRNA_628	NA	NA	Magi1	6	93647188	93658214	-	11027	880	exonic	ENSMUST00000089317	Magi1	--
circRNA_629	NA	NA	Magi1	6	93657998	93723683	-	65686	1433	exonic	ENSMUST00000089317	Magi1	--
circRNA_630	NA	NA	Magi1	6	93695428	93697368	-	1941	804	exonic	ENSMUST00000089317	Magi1	--
circRNA_631	NA	NA	Magi1	6	93695428	93723683	-	28256	1184	exonic	ENSMUST00000089317	Magi1	--
circRNA_632	NA	NA	Magi1	6	93695428	93735640	-	40213	1386	exonic	ENSMUST00000089317	Magi1	--
circRNA_633	NA	NA	Magi1	6	93695428	93742547	-	47120	1593	exonic	ENSMUST00000089317	Magi1	--
circRNA_634	NA	NA	Magi1	6	93705008	93723683	-	18676	380	exonic	ENSMUST00000089317	Magi1	--
circRNA_635	NA	NA	Magi1	6	93705008	93735640	-	30633	582	exonic	ENSMUST00000089317	Magi1	--
circRNA_636	NA	NA	Magi1	6	93723601	93735640	-	12040	285	exonic	ENSMUST00000089317	Magi1	--
circRNA_637	NA	NA	Magi1	6	93735439	93742547	-	7109	409	exonic	ENSMUST00000089317	Magi1	--
circRNA_638	NA	NA	A130022J15Rik	6	97084273	97092928	-	8656	309	exonic	ENSMUST00000054344	A130022J15Rik	--
circRNA_639	NA	NA	A130022J15Rik	6	97093934	97095478	-	1545	325	exonic	ENSMUST00000054344	A130022J15Rik	--
circRNA_640	NA	NA	A130022J15Rik	6	97095255	97098252	-	2998	663	exonic	ENSMUST00000054344	A130022J15Rik	--
circRNA_641	NA	NA	Tmf1	6	97106838	97108556	-	1719	381	exonic	ENSMUST00000095664	Tmf1	--
circRNA_642	NA	NA	Frmd4b	6	97258608	97260733	-	2126	216	exonic	ENSMUST00000113355	Frmd4b	--
circRNA_643	NA	NA	Frmd4b	6	97273652	97278292	-	4641	211	exonic	ENSMUST00000113355	Frmd4b	--
circRNA_644	NA	NA	Frmd4b	6	97273652	97279558	-	5907	295	exonic	ENSMUST00000113355	Frmd4b	--
circRNA_645	NA	NA	Frmd4b	6	97273652	97304055	-	30404	375	exonic	ENSMUST00000113355	Frmd4b	--
circRNA_646	NA	NA	Frmd4b	6	97346187	97362574	-	16388	178	exonic	ENSMUST00000113355	Frmd4b	--
circRNA_647	NA	NA	Frmd4b	6	97346187	97373518	-	27332	339	exonic	ENSMUST00000113355	Frmd4b	--
circRNA_648	NA	NA	Frmd4b	6	97362482	97373518	-	11037	254	exonic	ENSMUST00000113355	Frmd4b	--
circRNA_649	NA	NA	Mitf	6	97943121	97946463	+	3343	408	exonic	ENSMUST00000043637	Mitf	--
circRNA_650	NA	NA	Mitf	6	97943121	97956191	+	13071	601	exonic	ENSMUST00000043637	Mitf	--
circRNA_651	mmu_circ_0001497	Likely	Mitf	6	97953881	97956191	+	2311	193	exonic	NM_008601;	Mitf;	Memczak2013;
circRNA_652	NA	NA	Foxp1	6	98895341	98895729	-	389	282	exonic	ENSMUST00000113326	Foxp1	--
circRNA_653	NA	NA	Foxp1	6	98928127	98966659	-	38533	686	exonic	ENSMUST00000113326	Foxp1	--
circRNA_654	NA	NA	Foxp1	6	98953194	98960051	-	6858	356	exonic	ENSMUST00000113326	Foxp1	--
circRNA_655	NA	NA	Foxp1	6	98953194	98966659	-	13466	581	exonic	ENSMUST00000113326	Foxp1	--
circRNA_656	NA	NA	Foxp1	6	99025848	99113023	-	87176	287	exonic	ENSMUST00000113326	Foxp1	--
circRNA_657	NA	NA	Foxp1	6	99112833	99113023	-	191	191	exonic	ENSMUST00000113326	Foxp1	--
circRNA_658	mmu_circ_0001501	Include	Eif4e3	6	99582251	99590704	-	8454	379	exonic	ENSMUST00000032151	Eif4e3	--
circRNA_659	mmu_circ_0001501	Likely	Eif4e3	6	99582251	99601785	-	19535	229	exonic	NM_025829;	Eif4e3;	Memczak2013;
circRNA_660	NA	NA	Shq1	6	100561730	100587116	-	25387	454	exonic	ENSMUST00000113312	Shq1	--
circRNA_661	NA	NA	Shq1	6	100561730	100598285	-	36556	582	exonic	ENSMUST00000113312	Shq1	--
circRNA_662	NA	NA	Shq1	6	100561730	100605365	-	43636	695	exonic	ENSMUST00000113312	Shq1	--
circRNA_663	NA	NA	Shq1	6	100580877	100582286	-	1410	183	exonic	ENSMUST00000113312	Shq1	--
circRNA_664	NA	NA	Shq1	6	100580877	100587116	-	6240	338	exonic	ENSMUST00000113312	Shq1	--
circRNA_665	NA	NA	Shq1	6	100580877	100598285	-	17409	466	exonic	ENSMUST00000113312	Shq1	--
circRNA_666	NA	NA	Shq1	6	100580877	100605365	-	24489	579	exonic	ENSMUST00000113312	Shq1	--
circRNA_667	NA	NA	Shq1	6	100598158	100605365	-	7208	241	exonic	ENSMUST00000113312	Shq1	--
circRNA_668	NA	NA	Shq1	6	100614421	100615422	-	1002	284	exonic	ENSMUST00000113312	Shq1	--
circRNA_669	NA	NA	Gxylt2	6	100683175	100700523	+	17349	322	exonic	ENSMUST00000032157	Gxylt2	--
circRNA_670	NA	NA	Gxylt2	6	100700392	100737328	+	36937	508	exonic	ENSMUST00000032157	Gxylt2	--
circRNA_671	NA	NA	Gxylt2	6	100700392	100748267	+	47876	681	exonic	ENSMUST00000032157	Gxylt2	--
circRNA_672	NA	NA	Gxylt2	6	100733103	100748267	+	15165	549	exonic	ENSMUST00000032157	Gxylt2	--
circRNA_673	NA	NA	Pdzrn3	6	101119128	101122441	-	3314	336	exonic	ENSMUST00000101117	Pdzrn3	--
circRNA_674	NA	NA	Cntn3	6	102137034	102159350	-	22317	1036	exonic	ENSMUST00000032159	Cntn3	--
circRNA_675	NA	NA	Chl1	6	103591888	103599671	+	7784	462	exonic	ENSMUST00000089225	Chl1	--
circRNA_676	NA	NA	Crbn	6	106744182	106745991	-	1810	469	exonic	ENSMUST00000049675	Crbn	--
circRNA_677	NA	NA	Sumf1	6	108094585	108105035	-	10451	435	exonic	ENSMUST00000032191	Sumf1	--
circRNA_678	NA	NA	Sumf1	6	108102221	108103229	-	1009	238	exonic	ENSMUST00000032191	Sumf1	--
circRNA_679	NA	NA	Sumf1	6	108123350	108126155	-	2806	249	exonic	ENSMUST00000032191	Sumf1	--
circRNA_680	NA	NA	Itpr1	6	108186972	108191328	+	4357	179	exonic	ENSMUST00000032192	Itpr1	--
circRNA_681	NA	NA	Itpr1	6	108289501	108306531	+	17031	692	exonic	ENSMUST00000032192	Itpr1	--
circRNA_682	NA	NA	Itpr1	6	108289501	108367994	+	78494	4910	exonic	ENSMUST00000032192	Itpr1	--
circRNA_683	NA	NA	Itpr1	6	108299592	108306531	+	6940	576	exonic	ENSMUST00000032192	Itpr1	--
circRNA_684	NA	NA	Itpr1	6	108319005	108390681	+	71677	4521	exonic	ENSMUST00000032192	Itpr1	--
circRNA_685	NA	NA	Itpr1	6	108326756	108328297	+	1542	403	exonic	ENSMUST00000032192	Itpr1	--
circRNA_686	NA	NA	Itpr1	6	108326756	108333809	+	7054	1050	exonic	ENSMUST00000032192	Itpr1	--
circRNA_687	NA	NA	Itpr1	6	108326756	108367994	+	41239	3922	exonic	ENSMUST00000032192	Itpr1	--
circRNA_688	NA	NA	Itpr1	6	108326756	108390681	+	63926	4366	exonic	ENSMUST00000032192	Itpr1	--
circRNA_689	NA	NA	Itpr1	6	108326756	108423654	+	96899	4801	exonic	ENSMUST00000032192	Itpr1	--
circRNA_690	NA	NA	Itpr1	6	108337499	108338179	+	681	0	intron	ENSMUST00000032192	Itpr1	--
circRNA_691	NA	NA	Itpr1	6	108339361	108390681	+	51321	2768	exonic	ENSMUST00000032192	Itpr1	--
circRNA_692	NA	NA	Itpr1	6	108339361	108433005	+	93645	3515	exonic	ENSMUST00000032192	Itpr1	--
circRNA_693	NA	NA	Itpr1	6	108341825	108390681	+	48857	2580	exonic	ENSMUST00000032192	Itpr1	--
circRNA_694	NA	NA	Itpr1	6	108355394	108363947	+	8554	561	exonic	ENSMUST00000032192	Itpr1	--
circRNA_695	NA	NA	Itpr1	6	108355394	108390681	+	35288	1266	exonic	ENSMUST00000032192	Itpr1	--
circRNA_696	NA	NA	Itpr1	6	108363763	108390681	+	26919	890	exonic	ENSMUST00000032192	Itpr1	--
circRNA_697	NA	NA	Itpr1	6	108366804	108390681	+	23878	705	exonic	ENSMUST00000032192	Itpr1	--
circRNA_698	NA	NA	Itpr1	6	108366804	108423654	+	56851	1140	exonic	ENSMUST00000032192	Itpr1	--
circRNA_699	NA	NA	Itpr1	6	108382640	108390681	+	8042	375	exonic	ENSMUST00000032192	Itpr1	--
circRNA_700	NA	NA	Itpr1	6	108382640	108423654	+	41015	810	exonic	ENSMUST00000032192	Itpr1	--
circRNA_701	NA	NA	Itpr1	6	108382640	108473442	+	90803	2859	exonic	ENSMUST00000032192	Itpr1	--
circRNA_702	NA	NA	Itpr1	6	108388294	108390681	+	2388	324	exonic	ENSMUST00000032192	Itpr1	--
circRNA_703	NA	NA	Itpr1	6	108388294	108423654	+	35361	759	exonic	ENSMUST00000032192	Itpr1	--
circRNA_704	NA	NA	Itpr1	6	108388294	108443887	+	55594	1588	exonic	ENSMUST00000032192	Itpr1	--
circRNA_705	NA	NA	Itpr1	6	108388294	108460853	+	72560	2052	exonic	ENSMUST00000032192	Itpr1	--
circRNA_706	NA	NA	Itpr1	6	108388294	108473442	+	85149	2808	exonic	ENSMUST00000032192	Itpr1	--
circRNA_707	NA	NA	Itpr1	6	108421017	108423654	+	2638	435	exonic	ENSMUST00000032192	Itpr1	--
circRNA_708	NA	NA	Itpr1	6	108421017	108438602	+	17586	966	exonic	ENSMUST00000032192	Itpr1	--
circRNA_709	NA	NA	Itpr1	6	108421017	108443887	+	22871	1264	exonic	ENSMUST00000032192	Itpr1	--
circRNA_710	NA	NA	Itpr1	6	108421017	108449224	+	28208	1387	exonic	ENSMUST00000032192	Itpr1	--
circRNA_711	NA	NA	Itpr1	6	108421017	108456046	+	35030	1563	exonic	ENSMUST00000032192	Itpr1	--
circRNA_712	NA	NA	Itpr1	6	108421017	108473442	+	52426	2484	exonic	ENSMUST00000032192	Itpr1	--
circRNA_713	NA	NA	Itpr1	6	108421017	108492058	+	71042	2646	exonic	ENSMUST00000032192	Itpr1	--
circRNA_714	NA	NA	Itpr1	6	108423401	108443887	+	20487	1083	exonic	ENSMUST00000032192	Itpr1	--
circRNA_715	NA	NA	Itpr1	6	108431217	108435332	+	4116	408	exonic	ENSMUST00000032192	Itpr1	--
circRNA_716	NA	NA	Itpr1	6	108431217	108443887	+	12671	829	exonic	ENSMUST00000032192	Itpr1	--
circRNA_717	NA	NA	Itpr1	6	108431217	108473442	+	42226	2049	exonic	ENSMUST00000032192	Itpr1	--
circRNA_718	NA	NA	Itpr1	6	108435237	108449224	+	13988	640	exonic	ENSMUST00000032192	Itpr1	--
circRNA_719	NA	NA	Itpr1	6	108438480	108443887	+	5408	421	exonic	ENSMUST00000032192	Itpr1	--
circRNA_720	NA	NA	Itpr1	6	108438480	108473442	+	34963	1641	exonic	ENSMUST00000032192	Itpr1	--
circRNA_721	NA	NA	Itpr1	6	108449102	108473442	+	24341	1220	exonic	ENSMUST00000032192	Itpr1	--
circRNA_722	NA	NA	Itpr1	6	108449102	108492058	+	42957	1382	exonic	ENSMUST00000032192	Itpr1	--
circRNA_723	NA	NA	Itpr1	6	108455871	108460853	+	4983	341	exonic	ENSMUST00000032192	Itpr1	--
circRNA_724	NA	NA	Itpr1	6	108455871	108473442	+	17572	1097	exonic	ENSMUST00000032192	Itpr1	--
circRNA_725	NA	NA	Itpr1	6	108455871	108492058	+	36188	1259	exonic	ENSMUST00000032192	Itpr1	--
circRNA_726	NA	NA	Arl8b	6	108763621	108765345	+	1725	249	exonic	ENSMUST00000032196	Arl8b	--
circRNA_727	NA	NA	Arl8b	6	108763621	108768607	+	4987	388	exonic	ENSMUST00000032196	Arl8b	--
circRNA_728	NA	NA	Edem1	6	108786734	108795004	+	8271	533	exonic	ENSMUST00000169217	Edem1	--
circRNA_729	NA	NA	Edem1	6	108786734	108796840	+	10107	708	exonic	ENSMUST00000169217	Edem1	--
circRNA_730	NA	NA	Edem1	6	108786734	108799559	+	12826	1000	exonic	ENSMUST00000169217	Edem1	--
circRNA_731	NA	NA	Edem1	6	108792921	108796840	+	3920	531	exonic	ENSMUST00000169217	Edem1	--
circRNA_732	NA	NA	Edem1	6	108794821	108796840	+	2020	359	exonic	ENSMUST00000169217	Edem1	--
circRNA_733	NA	NA	Grm7	6	111016756	111030467	+	13712	297	exonic	ENSMUST00000174018	Grm7	--
circRNA_734	NA	NA	Rad18	6	112615272	112631670	-	16399	761	exonic	ENSMUST00000077088	Rad18	--
circRNA_735	mmu_circ_0001504	Likely	Rad18	6	112622118	112631670	-	9553	700	exonic	NM_021385;	Rad18;	Memczak2013, Wang2012;
circRNA_736	NA	NA	Rad18	6	112629911	112631670	-	1760	438	exonic	ENSMUST00000077088	Rad18	--
circRNA_737	NA	NA	Srgap3	6	112721361	112723693	-	2333	300	exonic	ENSMUST00000088373	Srgap3	--
circRNA_738	NA	NA	Thumpd3	6	112997409	113017385	+	19977	649	whole_trans	ENSMUST00000134657	Thumpd3	--
circRNA_739	NA	NA	Thumpd3	6	113005633	113006109	+	477	477	exonic	ENSMUST00000032398	Thumpd3	--
circRNA_740	NA	NA	Thumpd3	6	113005633	113010079	+	4447	608	exonic	ENSMUST00000032398	Thumpd3	--
circRNA_741	NA	NA	Setd5	6	113054929	113061530	+	6602	683	exonic	ENSMUST00000042889	Setd5	--
circRNA_742	NA	NA	Setd5	6	113054929	113088194	+	33266	3848	whole_trans	ENSMUST00000124467	Setd5	--
circRNA_743	NA	NA	Setd5	6	113068252	113069667	+	1416	345	exonic	ENSMUST00000042889	Setd5	--
circRNA_744	NA	NA	Setd5	6	113097434	113100184	+	2751	522	exonic	ENSMUST00000042889	Setd5	--
circRNA_745	NA	NA	Setd5	6	113099549	113100184	+	636	223	exonic	ENSMUST00000042889	Setd5	--
circRNA_746	NA	NA	Mtmr14	6	113199865	113220695	+	20831	570	whole_trans	ENSMUST00000144976	Mtmr14	--
circRNA_747	NA	NA	Camk1	6	113286168	113286430	-	263	167	exonic	ENSMUST00000032409	Camk1	--
circRNA_748	NA	NA	Ttll3	6	113343097	113345089	+	1993	359	exonic	ENSMUST00000140505	Ttll3	--
circRNA_749	mmu_circ_0001505	Likely	Ttll3	6	113358899	113359334	+	436	436	exonic	NM_133923;	Ttll3;	Memczak2013;
circRNA_750	NA	NA	Il17re	6	113412273	113416401	+	4129	959	exonic	ENSMUST00000058548	Il17re	--
circRNA_751	NA	NA	Irak2	6	113615697	113628836	+	13140	542	whole_trans	ENSMUST00000155554	Irak2	--
circRNA_752	NA	NA	Irak2	6	113625625	113628836	+	3212	421	exonic	ENSMUST00000059286	Irak2	--
circRNA_753	NA	NA	Irak2	6	113626581	113628836	+	2256	306	exonic	ENSMUST00000059286	Irak2	--
circRNA_754	NA	NA	Vgll4	6	114840635	114840824	-	190	190	exonic	ENSMUST00000032459	Vgll4	--
circRNA_755	NA	NA	Vgll4	6	114840635	114908029	-	67395	266	exonic	ENSMUST00000164670	Vgll4	--
circRNA_756	NA	NA	1500001M20Rik	6	114962176	114982330	-	20155	531	whole_trans	ENSMUST00000144445	1500001M20Rik	--
circRNA_757	NA	NA	Pparg	6	115389858	115391679	+	1822	398	exonic	ENSMUST00000171644	Pparg	--
circRNA_758	NA	NA	Raf1	6	115576302	115594660	-	18359	594	whole_trans	ENSMUST00000147979	Raf1	--
circRNA_759	NA	NA	Gm14335	6	115581233	115594660	-	13428	810	whole_trans	ENSMUST00000119165	Gm14335	--
circRNA_760	NA	NA	Gm14335	6	115582915	115594660	-	11746	810	whole_trans	ENSMUST00000119165	Gm14335	--
circRNA_761	mmu_circ_0001506	Likely	Gm14335	6	115584571	115594660	-	10090	810	whole_trans	NM_029780;	Raf1;	Memczak2013, Wang2012;
circRNA_762	mmu_circ_0001507	Likely	Gm14335	6	115587617	115594660	-	7044	810	whole_trans	NM_029780;	Raf1;	Memczak2013, Wang2012;
circRNA_763	NA	NA	Cand2	6	115730865	115731780	+	916	299	exonic	ENSMUST00000075995	Cand2	--
circRNA_764	NA	NA	BC060267	6	115772135	115773729	-	1595	641	exonic	ENSMUST00000032468	BC060267	--
circRNA_765	NA	NA	Mbd4	6	115798924	115800857	-	1934	1049	exonic	ENSMUST00000032469	Mbd4	--
circRNA_766	NA	NA	Ift122	6	115812022	115814467	+	2446	385	exonic	ENSMUST00000125889	Ift122	--
circRNA_767	NA	NA	Ift122	6	115825262	115827569	+	2308	156	exonic	ENSMUST00000112925	Ift122	--
circRNA_768	NA	NA	Ift122	6	115825262	115855974	+	30713	777	whole_trans	ENSMUST00000149083	Ift122	--
circRNA_769	NA	NA	Ift122	6	115873284	115874490	+	1207	404	exonic	ENSMUST00000112925	Ift122	--
circRNA_770	NA	NA	Plxnd1	6	115908545	115910039	-	1495	472	exonic	ENSMUST00000015511	Plxnd1	--
circRNA_771	mmu_circ_0001508	Likely	Plxnd1	6	115919894	115920266	-	373	184	exonic	NM_026376;	Plxnd1;	Memczak2013;
circRNA_772	mmu_circ_0001509	Likely	Tmcc1	6	115992889	115993823	-	935	935	exonic	NM_177412;	Tmcc1;	Memczak2013;
circRNA_773	NA	NA	Tmcc1	6	115992889	116084475	-	91587	915	whole_trans	ENSMUST00000173548	Tmcc1	--
circRNA_774	NA	NA	Tmcc1	6	116083785	116088270	-	4486	747	exonic	ENSMUST00000088896	Tmcc1	--
circRNA_775	NA	NA	D6Wsu116e	6	116158972	116170662	+	11691	714	exonic	ENSMUST00000036759	D6Wsu116e	--
circRNA_776	NA	NA	D6Wsu116e	6	116158972	116171915	+	12944	796	exonic	ENSMUST00000036759	D6Wsu116e	--
circRNA_777	NA	NA	D6Wsu116e	6	116158972	116209274	+	50303	3564	exonic	ENSMUST00000036759	D6Wsu116e	--
circRNA_778	NA	NA	D6Wsu116e	6	116177364	116191640	+	14277	814	exonic	ENSMUST00000036759	D6Wsu116e	--
circRNA_779	NA	NA	D6Wsu116e	6	116179241	116191640	+	12400	625	exonic	ENSMUST00000036759	D6Wsu116e	--
circRNA_780	NA	NA	D6Wsu116e	6	116179241	116198176	+	18936	1064	exonic	ENSMUST00000036759	D6Wsu116e	--
circRNA_781	NA	NA	D6Wsu116e	6	116186115	116191640	+	5526	410	exonic	ENSMUST00000036759	D6Wsu116e	--
circRNA_782	NA	NA	Anubl1	6	116223588	116225043	+	1456	510	exonic	ENSMUST00000153244	Anubl1	--
circRNA_783	NA	NA	Anubl1	6	116223588	116238186	+	14599	555	exonic	ENSMUST00000036503	Anubl1	--
circRNA_784	NA	NA	Anubl1	6	116223588	116255779	+	32192	700	exonic	ENSMUST00000036503	Anubl1	--
circRNA_785	NA	NA	2021-03-08	6	116326154	116326881	+	728	211	exonic	ENSMUST00000129170	2021-03-08	--
circRNA_786	NA	NA	Csgalnact2	6	118074330	118076356	-	2027	319	exonic	ENSMUST00000049344	Csgalnact2	--
circRNA_787	NA	NA	Bms1	6	118358029	118363937	-	5909	788	exonic	ENSMUST00000032237	Bms1	--
circRNA_788	mmu_circ_0001510	Include	Cacna1c	6	118646439	118647811	-	1373	387	exonic	ENSMUST00000075591	Cacna1c	--
circRNA_789	NA	NA	Cacna1c	6	118663275	118707544	-	44270	339	whole_trans	ENSMUST00000167184	Cacna1c	--
circRNA_790	mmu_circ_0001510	Include	Cacna1c	6	118684869	118691992	-	7124	277	exonic	ENSMUST00000112825	Cacna1c	--
circRNA_791	mmu_circ_0001510	Include	Cacna1c	6	118684869	118692386	-	7518	277	exonic	ENSMUST00000075591	Cacna1c	--
circRNA_792	NA	NA	Cacna1c	6	118684869	118707544	-	22676	633	exonic	ENSMUST00000075591	Cacna1c	--
circRNA_793	NA	NA	Cacna1c	6	118726435	118730342	-	3908	280	exonic	ENSMUST00000075591	Cacna1c	--
circRNA_794	mmu_circ_0001511	Likely	Cacna1c	6	119002619	119007533	-	4915	428	exonic	NM_001159535;	Cacna1c;	Memczak2013;
circRNA_795	mmu_circ_0001512	Likely	Dcp1b	6	119130083	119150969	+	20887	366	exonic	NM_001033379;	Dcp1b;	Memczak2013;
circRNA_796	NA	NA	Dcp1b	6	119148946	119156616	+	7671	326	exonic	ENSMUST00000112777	Dcp1b	--
circRNA_797	NA	NA	Adipor2	6	119307234	119309555	-	2322	569	exonic	ENSMUST00000032272	Adipor2	--
circRNA_798	NA	NA	Adipor2	6	119307234	119315398	-	8165	861	exonic	ENSMUST00000032272	Adipor2	--
circRNA_799	NA	NA	Adipor2	6	119307234	119320426	-	13193	1120	exonic	ENSMUST00000032272	Adipor2	--
circRNA_800	NA	NA	Adipor2	6	119311846	119315398	-	3553	292	exonic	ENSMUST00000032272	Adipor2	--
circRNA_801	NA	NA	Adipor2	6	119311846	119320426	-	8581	551	exonic	ENSMUST00000032272	Adipor2	--
circRNA_802	NA	NA	Adipor2	6	119315279	119320426	-	5148	379	exonic	ENSMUST00000032272	Adipor2	--
circRNA_803	NA	NA	Erc1	6	119570329	119644749	-	74421	405	exonic	ENSMUST00000032279	Erc1	--
circRNA_804	NA	NA	Erc1	6	119580621	119644749	-	64129	306	exonic	ENSMUST00000032279	Erc1	--
circRNA_805	mmu_circ_0001513	Include	Erc1	6	119644589	119644749	-	161	161	exonic	ENSMUST00000032279	Erc1	--
circRNA_806	mmu_circ_0001513	Include	Erc1	6	119644589	119663829	-	19241	293	exonic	ENSMUST00000032279	Erc1	--
circRNA_807	mmu_circ_0001513	Likely	Erc1	6	119644589	119672326	-	27738	429	exonic	NM_053204;	Erc1;	Memczak2013;
circRNA_808	mmu_circ_0001514	Likely	Erc1	6	119644589	119723919	-	79331	1391	exonic	NM_053204;	Erc1;	Memczak2013;
circRNA_809	mmu_circ_0001514	Include	Erc1	6	119663698	119672326	-	8629	268	exonic	ENSMUST00000032279	Erc1	--
circRNA_810	NA	NA	Erc1	6	119663698	119723919	-	60222	1230	exonic	ENSMUST00000032279	Erc1	--
circRNA_811	mmu_circ_0001515	Likely	Erc1	6	119672191	119723919	-	51729	1098	exonic	NM_053204;	Erc1;	Memczak2013;
circRNA_812	mmu_circ_0001514	Include	Erc1	6	119693306	119703414	-	10109	614	exonic	ENSMUST00000032279	Erc1	--
circRNA_813	mmu_circ_0001514	Include	Erc1	6	119693306	119711329	-	18024	782	exonic	ENSMUST00000032279	Erc1	--
circRNA_814	NA	NA	Erc1	6	119693306	119723919	-	30614	950	exonic	ENSMUST00000032279	Erc1	--
circRNA_815	mmu_circ_0001514	Include	Erc1	6	119699856	119711329	-	11474	588	exonic	ENSMUST00000032279	Erc1	--
circRNA_816	NA	NA	Erc1	6	119699856	119723919	-	24064	756	exonic	ENSMUST00000032279	Erc1	--
circRNA_817	NA	NA	Erc1	6	119746925	119747341	-	417	417	exonic	ENSMUST00000032279	Erc1	--
circRNA_818	NA	NA	Rad52	6	119861066	119863121	+	2056	196	exonic	ENSMUST00000032269	Rad52	--
circRNA_819	NA	NA	Rad52	6	119861066	119864255	+	3190	804	whole_trans	ENSMUST00000161860	Rad52	--
circRNA_820	NA	NA	Rad52	6	119861066	119866060	+	4995	804	whole_trans	ENSMUST00000161860	Rad52	--
circRNA_821	mmu_circ_0001516	Likely	Rad52	6	119870128	119871046	+	919	303	exonic	NM_001166381;	Rad52;	Memczak2013;
circRNA_822	NA	NA	Wnk1	6	119884274	119886589	-	2316	398	exonic	ENSMUST00000060043	Wnk1	--
circRNA_823	NA	NA	Wnk1	6	119884274	119896338	-	12065	748	whole_trans	ENSMUST00000160820	Wnk1	--
circRNA_824	NA	NA	Wnk1	6	119886387	119889720	-	3334	930	exonic	ENSMUST00000060043	Wnk1	--
circRNA_825	NA	NA	Wnk1	6	119886387	119893884	-	7498	748	whole_trans	ENSMUST00000160820	Wnk1	--
circRNA_826	NA	NA	Wnk1	6	119900517	119902013	-	1497	552	exonic	ENSMUST00000060043	Wnk1	--
circRNA_827	NA	NA	Wnk1	6	119900517	119902987	-	2471	837	exonic	ENSMUST00000060043	Wnk1	--
circRNA_828	NA	NA	Wnk1	6	119900517	119910742	-	10226	755	whole_trans	ENSMUST00000159785	Wnk1	--
circRNA_829	NA	NA	Wnk1	6	119900517	119918681	-	18165	640	whole_trans	ENSMUST00000162368	Wnk1	--
circRNA_830	NA	NA	Wnk1	6	119919255	119919588	-	334	334	exonic	ENSMUST00000060043	Wnk1	--
circRNA_831	NA	NA	Wnk1	6	119940110	119942578	-	2469	379	exonic	ENSMUST00000060043	Wnk1	--
circRNA_832	NA	NA	B4galnt3	6	120158924	120165521	-	6598	1301	exonic	ENSMUST00000125341	B4galnt3	--
circRNA_833	NA	NA	Kdm5a	6	120331553	120335731	+	4179	333	exonic	ENSMUST00000100996	Kdm5a	--
circRNA_834	NA	NA	Kdm5a	6	120331553	120340853	+	9301	953	exonic	ENSMUST00000100996	Kdm5a	--
circRNA_835	NA	NA	Kdm5a	6	120331553	120344267	+	12715	1116	exonic	ENSMUST00000100996	Kdm5a	--
circRNA_836	NA	NA	Kdm5a	6	120331553	120356743	+	25191	1889	exonic	ENSMUST00000100996	Kdm5a	--
circRNA_837	NA	NA	Kdm5a	6	120338028	120339729	+	1702	438	exonic	ENSMUST00000100996	Kdm5a	--
circRNA_838	NA	NA	Kdm5a	6	120338028	120340853	+	2826	620	exonic	ENSMUST00000100996	Kdm5a	--
circRNA_839	NA	NA	Kdm5a	6	120338028	120344267	+	6240	783	exonic	ENSMUST00000100996	Kdm5a	--
circRNA_840	NA	NA	Kdm5a	6	120339571	120344267	+	4697	504	exonic	ENSMUST00000100996	Kdm5a	--
circRNA_841	NA	NA	Kdm5a	6	120340672	120344267	+	3596	345	exonic	ENSMUST00000100996	Kdm5a	--
circRNA_842	NA	NA	Kdm5a	6	120344105	120349075	+	4971	283	exonic	ENSMUST00000100996	Kdm5a	--
circRNA_843	NA	NA	Kdm5a	6	120344105	120356743	+	12639	936	exonic	ENSMUST00000100996	Kdm5a	--
circRNA_844	NA	NA	Kdm5a	6	120348956	120356743	+	7788	773	exonic	ENSMUST00000100996	Kdm5a	--
circRNA_845	NA	NA	Kdm5a	6	120348956	120358377	+	9422	888	exonic	ENSMUST00000100996	Kdm5a	--
circRNA_846	NA	NA	Kdm5a	6	120352524	120356743	+	4220	653	exonic	ENSMUST00000100996	Kdm5a	--
circRNA_847	NA	NA	Kdm5a	6	120352524	120358377	+	5854	768	exonic	ENSMUST00000100996	Kdm5a	--
circRNA_848	NA	NA	Kdm5a	6	120352524	120378395	+	25872	2716	whole_trans	ENSMUST00000124847	Kdm5a	--
circRNA_849	NA	NA	Cecr2	6	120670886	120681461	+	10576	279	exonic	ENSMUST00000112686	Cecr2	--
circRNA_850	NA	NA	Cecr2	6	120670886	120688343	+	17458	744	exonic	ENSMUST00000112686	Cecr2	--
circRNA_851	NA	NA	Cecr2	6	120670886	120701023	+	30138	982	exonic	ENSMUST00000112686	Cecr2	--
circRNA_852	NA	NA	Cecr2	6	120681278	120688343	+	7066	649	exonic	ENSMUST00000112686	Cecr2	--
circRNA_853	NA	NA	Cecr2	6	120681278	120693884	+	12607	733	exonic	ENSMUST00000112686	Cecr2	--
circRNA_854	NA	NA	Cecr2	6	120681278	120701023	+	19746	887	exonic	ENSMUST00000112686	Cecr2	--
circRNA_855	NA	NA	Cecr2	6	120681278	120702787	+	21510	1017	exonic	ENSMUST00000112686	Cecr2	--
circRNA_856	NA	NA	Cecr2	6	120688174	120702787	+	14614	538	exonic	ENSMUST00000112686	Cecr2	--
circRNA_857	NA	NA	Cecr2	6	120700870	120702787	+	1918	284	exonic	ENSMUST00000112686	Cecr2	--
circRNA_858	NA	NA	Bcl2l13	6	120798474	120826364	+	27891	640	exonic	ENSMUST00000009256	Bcl2l13	--
circRNA_859	NA	NA	Bcl2l13	6	120812873	120815742	+	2870	265	exonic	ENSMUST00000009256	Bcl2l13	--
circRNA_860	NA	NA	Bcl2l13	6	120812873	120820853	+	7981	335	exonic	ENSMUST00000009256	Bcl2l13	--
circRNA_861	NA	NA	Bcl2l13	6	120812873	120826364	+	13492	479	exonic	ENSMUST00000009256	Bcl2l13	--
circRNA_862	mmu_circ_0001518	Likely	Bcl2l13	6	120820784	120826364	+	5581	214	exonic	NM_153516;	Bcl2l13;	Memczak2013;
circRNA_863	NA	NA	Mical3	6	120932550	120952893	-	20344	373	exonic	ENSMUST00000098457	Mical3	--
circRNA_864	NA	NA	Usp18	6	121202335	121205427	+	3093	498	exonic	ENSMUST00000032198	Usp18	--
circRNA_865	NA	NA	Usp18	6	121203780	121205427	+	1648	243	exonic	ENSMUST00000032198	Usp18	--
circRNA_866	NA	NA	Slc6a13	6	121283337	121284577	+	1241	238	exonic	ENSMUST00000064580	Slc6a13	--
circRNA_867	NA	NA	Slc6a13	6	121284465	121284994	+	530	251	exonic	ENSMUST00000064580	Slc6a13	--
circRNA_868	NA	NA	Rimklb	6	122406536	122422781	-	16246	466	whole_trans	ENSMUST00000143701	Rimklb	--
circRNA_869	NA	NA	Apobec1	6	122546650	122550143	-	3494	214	exonic	ENSMUST00000112586	Apobec1	--
circRNA_870	NA	NA	Foxj2	6	122778175	122778521	+	347	347	exonic	ENSMUST00000003238	Foxj2	--
circRNA_871	NA	NA	Foxj2	6	122778175	122781528	+	3354	422	exonic	ENSMUST00000003238	Foxj2	--
circRNA_872	NA	NA	Foxj2	6	122778175	122783894	+	5720	828	exonic	ENSMUST00000003238	Foxj2	--
circRNA_873	mmu_circ_0001521	Likely	Emg1	6	124655176	124655674	-	499	201	exonic	NM_013536;	Emg1;	Memczak2013;
circRNA_874	NA	NA	Atn1	6	124699254	124699939	-	686	427	exonic	ENSMUST00000129411	Atn1	--
circRNA_875	NA	NA	Usp5	6	124767336	124767830	-	495	300	exonic	ENSMUST00000047510	Usp5	--
circRNA_876	NA	NA	Cd4	6	124829325	124829711	-	387	259	exonic	ENSMUST00000024044	Cd4	--
circRNA_877	NA	NA	Chd4	6	125059797	125060388	+	592	392	exonic	ENSMUST00000056889	Chd4	--
circRNA_878	NA	NA	Chd4	6	125063918	125072300	+	8383	821	whole_trans	ENSMUST00000132794	Chd4	--
circRNA_879	NA	NA	Iffo1	6	125101403	125103520	+	2118	513	exonic	ENSMUST00000119527	Iffo1	--
circRNA_880	NA	NA	Iffo1	6	125102632	125103180	+	549	279	exonic	ENSMUST00000119527	Iffo1	--
circRNA_881	NA	NA	Scnn1a	6	125280929	125282301	+	1373	465	exonic	ENSMUST00000081440	Scnn1a	--
circRNA_882	NA	NA	Plekhg6	6	125324547	125325906	-	1360	462	exonic	ENSMUST00000042647	Plekhg6	--
circRNA_883	NA	NA	Vwf	6	125515801	125520642	+	4842	437	exonic	ENSMUST00000100941	Vwf	--
circRNA_884	NA	NA	Ndufa9	6	126782490	126790657	-	8168	390	exonic	ENSMUST00000088194	Ndufa9	--
circRNA_885	NA	NA	Parp11	6	127418050	127421686	+	3637	371	exonic	ENSMUST00000112195	Parp11	--
circRNA_886	NA	NA	Parp11	6	127418050	127424329	+	6280	447	exonic	ENSMUST00000112195	Parp11	--
circRNA_887	NA	NA	Parp11	6	127418050	127428147	+	10098	655	exonic	ENSMUST00000112195	Parp11	--
circRNA_888	NA	NA	Parp11	6	127420720	127424329	+	3610	326	exonic	ENSMUST00000112195	Parp11	--
circRNA_889	NA	NA	Tspan9	6	127984184	128033499	-	49316	180	exonic	ENSMUST00000112171	Tspan9	--
circRNA_890	NA	NA	Tead4	6	128192419	128221140	-	28722	797	exonic	ENSMUST00000130454	Tead4	--
circRNA_891	NA	NA	Tulp3	6	128283851	128287803	-	3953	389	exonic	ENSMUST00000001562	Tulp3	--
circRNA_892	NA	NA	Itfg2	6	128365914	128367730	-	1817	307	exonic	ENSMUST00000001559	Itfg2	--
circRNA_893	NA	NA	Fkbp4	6	128382440	128385874	-	3435	1115	exonic	ENSMUST00000139448	Fkbp4	--
circRNA_894	NA	NA	Klrb1-ps1	6	129069783	129073136	+	3354	329	exonic	ENSMUST00000071391	Klrb1-ps1	--
circRNA_895	NA	NA	Clec12a	6	129303370	129309529	+	6160	544	exonic	ENSMUST00000065289	Clec12a	--
circRNA_896	NA	NA	Klra6	6	129963345	129968990	-	5646	399	exonic	ENSMUST00000074056	Klra6	--
circRNA_897	NA	NA	Kap	6	133802112	133803569	-	1458	0	intron	ENSMUST00000048032	Kap	--
circRNA_898	NA	NA	Etv6	6	134016325	134016483	+	159	159	exonic	ENSMUST00000111963	Etv6	--
circRNA_899	NA	NA	Etv6	6	134016325	134087435	+	71111	292	exonic	ENSMUST00000111963	Etv6	--
circRNA_900	NA	NA	Gm17088	6	134087303	134183671	+	96369	581	whole_trans	ENSMUST00000164616	Gm17088	--
circRNA_901	NA	NA	Etv6	6	134198292	134198822	+	531	531	exonic	ENSMUST00000081028	Etv6	--
circRNA_902	NA	NA	Lrp6	6	134417527	134420909	-	3383	606	exonic	ENSMUST00000032322	Lrp6	--
circRNA_903	NA	NA	Lrp6	6	134429527	134430578	-	1052	512	exonic	ENSMUST00000032322	Lrp6	--
circRNA_904	NA	NA	Lrp6	6	134429527	134436689	-	7163	1246	exonic	ENSMUST00000032322	Lrp6	--
circRNA_905	NA	NA	Lrp6	6	134429527	134463437	-	33911	2144	exonic	ENSMUST00000032322	Lrp6	--
circRNA_906	NA	NA	Lrp6	6	134429527	134470611	-	41085	2342	exonic	ENSMUST00000032322	Lrp6	--
circRNA_907	NA	NA	Lrp6	6	134429527	134492063	-	62537	2736	exonic	ENSMUST00000032322	Lrp6	--
circRNA_908	NA	NA	Lrp6	6	134430394	134434458	-	4065	412	exonic	ENSMUST00000032322	Lrp6	--
circRNA_909	NA	NA	Lrp6	6	134434232	134436689	-	2458	734	exonic	ENSMUST00000032322	Lrp6	--
circRNA_910	mmu_circ_0001529	Include	Lrp6	6	134456214	134457700	-	1487	569	exonic	ENSMUST00000032322	Lrp6	--
circRNA_911	mmu_circ_0001529	Likely	Lrp6	6	134456214	134463437	-	7224	898	exonic	NM_008514;	Lrp6;	Memczak2013, Wang2012;
circRNA_912	NA	NA	Lrp6	6	134456214	134470611	-	14398	1096	exonic	ENSMUST00000032322	Lrp6	--
circRNA_913	NA	NA	Lrp6	6	134456214	134492063	-	35850	1490	exonic	ENSMUST00000032322	Lrp6	--
circRNA_914	NA	NA	Lrp6	6	134461174	134463437	-	2264	329	exonic	ENSMUST00000032322	Lrp6	--
circRNA_915	NA	NA	Lrp6	6	134461174	134492063	-	30890	921	exonic	ENSMUST00000032322	Lrp6	--
circRNA_916	NA	NA	Lrp6	6	134463241	134470611	-	7371	395	exonic	ENSMUST00000032322	Lrp6	--
circRNA_917	NA	NA	Lrp6	6	134470414	134492063	-	21650	592	exonic	ENSMUST00000032322	Lrp6	--
circRNA_918	NA	NA	Lrp6	6	134491670	134492063	-	394	394	exonic	ENSMUST00000032322	Lrp6	--
circRNA_919	NA	NA	Dusp16	6	134670512	134711452	-	40941	579	whole_trans	ENSMUST00000148926	Dusp16	--
circRNA_920	NA	NA	Dusp16	6	134675854	134689993	-	14140	324	exonic	ENSMUST00000081261	Dusp16	--
circRNA_921	NA	NA	Dusp16	6	134675854	134711452	-	35599	1052	exonic	ENSMUST00000081261	Dusp16	--
circRNA_922	NA	NA	Dusp16	6	134689830	134711452	-	21623	892	exonic	ENSMUST00000081261	Dusp16	--
circRNA_923	NA	NA	Dusp16	6	134708637	134711452	-	2816	728	exonic	ENSMUST00000081261	Dusp16	--
circRNA_924	NA	NA	Hebp1	6	135102839	135105307	-	2469	320	exonic	ENSMUST00000045855	Hebp1	--
circRNA_925	NA	NA	Atf7ip	6	136508285	136509960	+	1676	1676	exonic	ENSMUST00000032335	Atf7ip	--
circRNA_926	NA	NA	Atf7ip	6	136508285	136515306	+	7022	2038	exonic	ENSMUST00000032335	Atf7ip	--
circRNA_927	NA	NA	Atf7ip	6	136508285	136520059	+	11775	2104	exonic	ENSMUST00000032335	Atf7ip	--
circRNA_928	NA	NA	Atf7ip	6	136508285	136523839	+	15555	2178	exonic	ENSMUST00000032335	Atf7ip	--
circRNA_929	NA	NA	Atf7ip	6	136508285	136530987	+	22703	2267	exonic	ENSMUST00000032335	Atf7ip	--
circRNA_930	NA	NA	Atf7ip	6	136512281	136515306	+	3026	362	exonic	ENSMUST00000032335	Atf7ip	--
circRNA_931	NA	NA	Atf7ip	6	136512281	136520059	+	7779	428	exonic	ENSMUST00000032335	Atf7ip	--
circRNA_932	NA	NA	Atf7ip	6	136512281	136530987	+	18707	591	exonic	ENSMUST00000032335	Atf7ip	--
circRNA_933	NA	NA	Atf7ip	6	136512281	136536204	+	23924	1230	exonic	ENSMUST00000032335	Atf7ip	--
circRNA_934	NA	NA	Atf7ip	6	136519994	136530987	+	10994	229	exonic	ENSMUST00000032335	Atf7ip	--
circRNA_935	NA	NA	Atf7ip	6	136541597	136551988	+	10392	489	exonic	ENSMUST00000032335	Atf7ip	--
circRNA_936	NA	NA	Atf7ip	6	136548171	136551988	+	3818	339	exonic	ENSMUST00000032335	Atf7ip	--
circRNA_937	NA	NA	Atf7ip	6	136548171	136554015	+	5845	452	exonic	ENSMUST00000032335	Atf7ip	--
circRNA_938	NA	NA	Plbd1	6	136582952	136584153	-	1202	286	exonic	ENSMUST00000032336	Plbd1	--
circRNA_939	NA	NA	Plbd1	6	136582952	136589735	-	6784	509	exonic	ENSMUST00000032336	Plbd1	--
circRNA_940	NA	NA	Wbp11	6	136769698	136774630	-	4933	412	whole_trans	ENSMUST00000127178	Wbp11	--
circRNA_941	NA	NA	Wbp11	6	136771315	136774630	-	3316	412	whole_trans	ENSMUST00000127178	Wbp11	--
circRNA_942	NA	NA	Eps8	6	137448103	137454042	-	5940	387	exonic	ENSMUST00000058210	Eps8	--
circRNA_943	NA	NA	Eps8	6	137465592	137468037	-	2446	201	exonic	ENSMUST00000058210	Eps8	--
circRNA_944	NA	NA	Eps8	6	137475609	137477113	-	1505	380	exonic	ENSMUST00000058210	Eps8	--
circRNA_945	NA	NA	Eps8	6	137475609	137487922	-	12314	537	exonic	ENSMUST00000058210	Eps8	--
circRNA_946	NA	NA	Dera	6	137726645	137731584	+	4940	477	exonic	ENSMUST00000087675	Dera	--
circRNA_947	NA	NA	Dera	6	137726645	137745403	+	18759	606	exonic	ENSMUST00000087675	Dera	--
circRNA_948	NA	NA	Dera	6	137728031	137729346	+	1316	244	exonic	ENSMUST00000087675	Dera	--
circRNA_949	NA	NA	Pik3c2g	6	139678883	139685546	+	6664	255	exonic	ENSMUST00000087657	Pik3c2g	--
circRNA_950	NA	NA	Pik3c2g	6	139691827	139703426	+	11600	435	exonic	ENSMUST00000087657	Pik3c2g	--
circRNA_951	NA	NA	Pik3c2g	6	139696620	139703426	+	6807	320	exonic	ENSMUST00000087657	Pik3c2g	--
circRNA_952	NA	NA	Pik3c2g	6	139717211	139721024	+	3814	189	exonic	ENSMUST00000087657	Pik3c2g	--
circRNA_953	NA	NA	Pik3c2g	6	139717211	139796190	+	78980	478	exonic	ENSMUST00000087657	Pik3c2g	--
circRNA_954	NA	NA	Pik3c2g	6	139792409	139801403	+	8995	382	exonic	ENSMUST00000087657	Pik3c2g	--
circRNA_955	NA	NA	Pik3c2g	6	139792409	139803918	+	11510	512	exonic	ENSMUST00000087657	Pik3c2g	--
circRNA_956	NA	NA	Pik3c2g	6	139792409	139808903	+	16495	819	exonic	ENSMUST00000087657	Pik3c2g	--
circRNA_957	NA	NA	Pik3c2g	6	139792409	139830596	+	38188	1086	exonic	ENSMUST00000087657	Pik3c2g	--
circRNA_958	NA	NA	Pik3c2g	6	139792409	139845370	+	52962	1398	exonic	ENSMUST00000087657	Pik3c2g	--
circRNA_959	NA	NA	Pik3c2g	6	139792409	139848905	+	56497	1507	exonic	ENSMUST00000087657	Pik3c2g	--
circRNA_960	NA	NA	Pik3c2g	6	139792409	139884597	+	92189	1678	exonic	ENSMUST00000087657	Pik3c2g	--
circRNA_961	NA	NA	Pik3c2g	6	139801311	139830596	+	29286	797	exonic	ENSMUST00000087657	Pik3c2g	--
circRNA_962	NA	NA	Pik3c2g	6	139823824	139830596	+	6773	267	exonic	ENSMUST00000087657	Pik3c2g	--
circRNA_963	NA	NA	Pik3c2g	6	139844587	139884597	+	40011	592	exonic	ENSMUST00000087657	Pik3c2g	--
circRNA_964	NA	NA	Plekha5	6	140473386	140475082	+	1697	310	exonic	ENSMUST00000087622	Plekha5	--
circRNA_965	NA	NA	Plekha5	6	140492241	140492708	+	468	468	exonic	ENSMUST00000087622	Plekha5	--
circRNA_966	NA	NA	Plekha5	6	140492241	140501319	+	9079	1015	exonic	ENSMUST00000087622	Plekha5	--
circRNA_967	NA	NA	Plekha5	6	140492241	140521487	+	29247	1702	exonic	ENSMUST00000087622	Plekha5	--
circRNA_968	NA	NA	Plekha5	6	140492241	140532469	+	40229	2287	exonic	ENSMUST00000087622	Plekha5	--
circRNA_969	NA	NA	Plekha5	6	140492241	140538276	+	46036	2730	exonic	ENSMUST00000087622	Plekha5	--
circRNA_970	NA	NA	Plekha5	6	140499282	140501319	+	2038	547	exonic	ENSMUST00000087622	Plekha5	--
circRNA_971	NA	NA	Plekha5	6	140499282	140518991	+	19710	1132	exonic	ENSMUST00000087622	Plekha5	--
circRNA_972	NA	NA	Plekha5	6	140499282	140521487	+	22206	1234	exonic	ENSMUST00000087622	Plekha5	--
circRNA_973	NA	NA	Plekha5	6	140518627	140540285	+	21659	1498	exonic	ENSMUST00000087622	Plekha5	--
circRNA_974	NA	NA	Plekha5	6	140521386	140525859	+	4474	214	exonic	ENSMUST00000087622	Plekha5	--
circRNA_975	NA	NA	Plekha5	6	140525748	140530609	+	4862	469	exonic	ENSMUST00000087622	Plekha5	--
circRNA_976	NA	NA	Plekha5	6	140527951	140535021	+	7071	665	exonic	ENSMUST00000087622	Plekha5	--
circRNA_977	NA	NA	Plekha5	6	140530489	140538276	+	7788	680	exonic	ENSMUST00000087622	Plekha5	--
circRNA_978	NA	NA	Plekha5	6	140532354	140538276	+	5923	559	exonic	ENSMUST00000087622	Plekha5	--
circRNA_979	NA	NA	Plekha5	6	140534830	140538276	+	3447	443	exonic	ENSMUST00000087622	Plekha5	--
circRNA_980	mmu_circ_0001533	Include	Aebp2	6	140582210	140586288	+	4079	316	exonic	ENSMUST00000032359	Aebp2	--
circRNA_981	mmu_circ_0001533	Likely	Aebp2	6	140582210	140596606	+	14397	810	exonic	NM_001005605;	Aebp2;	Memczak2013, Wang2012;
circRNA_982	NA	NA	Aebp2	6	140590693	140596606	+	5914	494	exonic	ENSMUST00000032359	Aebp2	--
circRNA_983	NA	NA	Pde3a	6	141407577	141408359	+	783	410	exonic	ENSMUST00000043259	Pde3a	--
circRNA_984	NA	NA	Pde3a	6	141407577	141414762	+	7186	535	exonic	ENSMUST00000043259	Pde3a	--
circRNA_985	NA	NA	7SK	6	141860332	141867156	-	6825	215	whole_trans	ENSMUST00000157279	7SK	--
circRNA_986	NA	NA	7SK	6	141860332	141870455	-	10124	215	whole_trans	ENSMUST00000157279	7SK	--
circRNA_987	NA	NA	7SK	6	141860332	141873021	-	12690	215	whole_trans	ENSMUST00000157279	7SK	--
circRNA_988	NA	NA	7SK	6	141860332	141892045	-	31714	215	whole_trans	ENSMUST00000157279	7SK	--
circRNA_989	NA	NA	Slco1a6	6	142038325	142051663	-	13339	883	exonic	ENSMUST00000111827	Slco1a6	--
circRNA_990	NA	NA	RP24-323I5.3	6	142050113	142081753	-	31641	1070	whole_trans	ENSMUST00000174516	RP24-323I5.3	--
circRNA_991	NA	NA	Slco1a6	6	142081090	142094291	-	13202	387	exonic	ENSMUST00000111827	Slco1a6	--
circRNA_992	NA	NA	Slco1a6	6	142081090	142109633	-	28544	458	whole_trans	ENSMUST00000173877	Slco1a6	--
circRNA_993	NA	NA	Slco1a6	6	142094159	142109633	-	15475	458	whole_trans	ENSMUST00000173877	Slco1a6	--
circRNA_994	NA	NA	Pyroxd1	6	142296078	142305103	+	9026	726	whole_trans	ENSMUST00000153912	Pyroxd1	--
circRNA_995	NA	NA	Recql	6	142321336	142326870	-	5535	684	exonic	ENSMUST00000032370	Recql	--
circRNA_996	NA	NA	Recql	6	142325301	142326870	-	1570	378	exonic	ENSMUST00000032370	Recql	--
circRNA_997	NA	NA	Gys2	6	142394506	142399048	-	4543	380	exonic	ENSMUST00000032371	Gys2	--
circRNA_998	NA	NA	Ldhb	6	142447025	142449977	-	2953	292	exonic	ENSMUST00000032373	Ldhb	--
circRNA_999	NA	NA	Abcc9	6	142613052	142624083	-	11032	456	exonic	ENSMUST00000100827	Abcc9	--
circRNA_1000	NA	NA	St8sia1	6	142816374	142825277	-	8904	203	exonic	ENSMUST00000032421	St8sia1	--
circRNA_1001	NA	NA	St8sia1	6	142816374	142862688	-	46315	348	exonic	ENSMUST00000032421	St8sia1	--
circRNA_1002	NA	NA	5730419I09Rik	6	142966403	142979396	-	12994	606	exonic	ENSMUST00000111758	5730419I09Rik	--
circRNA_1003	NA	NA	5730419I09Rik	6	142977680	142990063	-	12384	1175	exonic	ENSMUST00000111758	5730419I09Rik	--
circRNA_1004	NA	NA	5730419I09Rik	6	142978093	142979396	-	1304	277	exonic	ENSMUST00000111758	5730419I09Rik	--
circRNA_1005	NA	NA	5730419I09Rik	6	142983542	142990063	-	6522	685	exonic	ENSMUST00000111758	5730419I09Rik	--
circRNA_1006	NA	NA	5730419I09Rik	6	142989872	143010381	-	20510	512	exonic	ENSMUST00000111758	5730419I09Rik	--
circRNA_1007	NA	NA	5730419I09Rik	6	142998645	143010381	-	11737	224	exonic	ENSMUST00000111758	5730419I09Rik	--
circRNA_1008	NA	NA	5730419I09Rik	6	143026783	143031854	-	5072	623	exonic	ENSMUST00000111758	5730419I09Rik	--
circRNA_1009	NA	NA	Etnk1	6	143129107	143129366	+	260	260	exonic	ENSMUST00000032413	Etnk1	--
circRNA_1010	NA	NA	Etnk1	6	143129107	143135154	+	6048	544	exonic	ENSMUST00000032413	Etnk1	--
circRNA_1011	NA	NA	Etnk1	6	143129107	143143835	+	14729	628	exonic	ENSMUST00000032413	Etnk1	--
circRNA_1012	NA	NA	Etnk1	6	143129107	143146085	+	16979	789	exonic	ENSMUST00000032413	Etnk1	--
circRNA_1013	NA	NA	Etnk1	6	143129107	143151672	+	22566	863	exonic	ENSMUST00000032413	Etnk1	--
circRNA_1014	NA	NA	Sox5	6	143809904	143822670	-	12767	324	exonic	ENSMUST00000038815	Sox5	--
circRNA_1015	NA	NA	Sox5	6	143855907	143909437	-	53531	354	exonic	ENSMUST00000038815	Sox5	--
circRNA_1016	NA	NA	Sox5	6	144064964	144103743	-	38780	443	exonic	ENSMUST00000038815	Sox5	--
circRNA_1017	NA	NA	5S_rRNA	6	144967712	144988155	-	20444	115	whole_trans	ENSMUST00000158242	5S_rRNA	--
circRNA_1018	NA	NA	5S_rRNA	6	144981310	144988155	-	6846	115	whole_trans	ENSMUST00000158242	5S_rRNA	--
circRNA_1019	NA	NA	5S_rRNA	6	144983061	144988155	-	5095	115	whole_trans	ENSMUST00000158242	5S_rRNA	--
circRNA_1020	NA	NA	Lrmp	6	145085980	145086783	+	804	271	exonic	ENSMUST00000135984	Lrmp	--
circRNA_1021	NA	NA	Kras	6	145173594	145182946	-	9353	463	exonic	ENSMUST00000111710	Kras	--
circRNA_1022	NA	NA	Kras	6	145180615	145182946	-	2332	339	exonic	ENSMUST00000032399	Kras	--
circRNA_1023	NA	NA	Ifltd1	6	145323436	145325143	-	1708	342	exonic	ENSMUST00000148739	Ifltd1	--
circRNA_1024	NA	NA	Rassf8	6	145763573	145764462	+	890	890	exonic	ENSMUST00000111704	Rassf8	--
circRNA_1025	NA	NA	Itpr2	6	146092631	146107539	-	14909	458	exonic	ENSMUST00000053273	Itpr2	--
circRNA_1026	NA	NA	Itpr2	6	146092631	146115193	-	22563	551	exonic	ENSMUST00000053273	Itpr2	--
circRNA_1027	NA	NA	Itpr2	6	146092631	146121930	-	29300	912	exonic	ENSMUST00000053273	Itpr2	--
circRNA_1028	NA	NA	Itpr2	6	146092631	146128877	-	36247	1088	exonic	ENSMUST00000053273	Itpr2	--
circRNA_1029	NA	NA	Gm17706	6	146092631	146143142	-	50512	36	whole_trans	ENSMUST00000168576	Gm17706	--
circRNA_1030	NA	NA	Itpr2	6	146092631	146189767	-	97137	556	whole_trans	ENSMUST00000155339	Itpr2	--
circRNA_1031	NA	NA	Itpr2	6	146105492	146107539	-	2048	297	exonic	ENSMUST00000053273	Itpr2	--
circRNA_1032	NA	NA	Itpr2	6	146105492	146115193	-	9702	390	exonic	ENSMUST00000053273	Itpr2	--
circRNA_1033	NA	NA	Itpr2	6	146105492	146128877	-	23386	927	exonic	ENSMUST00000053273	Itpr2	--
circRNA_1034	NA	NA	Gm17706	6	146105492	146143142	-	37651	36	whole_trans	ENSMUST00000168576	Gm17706	--
circRNA_1035	NA	NA	Itpr2	6	146115101	146128877	-	13777	630	exonic	ENSMUST00000053273	Itpr2	--
circRNA_1036	NA	NA	Gm17706	6	146115101	146143142	-	28042	36	whole_trans	ENSMUST00000168576	Gm17706	--
circRNA_1037	NA	NA	Itpr2	6	146119746	146128877	-	9132	537	exonic	ENSMUST00000053273	Itpr2	--
circRNA_1038	NA	NA	Gm17706	6	146119746	146143142	-	23397	36	whole_trans	ENSMUST00000168576	Gm17706	--
circRNA_1039	NA	NA	Gm17706	6	146128702	146143142	-	14441	36	whole_trans	ENSMUST00000168576	Gm17706	--
circRNA_1040	NA	NA	Itpr2	6	146172531	146182583	-	10053	972	exonic	ENSMUST00000053273	Itpr2	--
circRNA_1041	NA	NA	Itpr2	6	146172531	146189767	-	17237	1269	exonic	ENSMUST00000053273	Itpr2	--
circRNA_1042	NA	NA	Itpr2	6	146240047	146245261	-	5215	443	exonic	ENSMUST00000053273	Itpr2	--
circRNA_1043	NA	NA	Itpr2	6	146240047	146261489	-	21443	693	exonic	ENSMUST00000053273	Itpr2	--
circRNA_1044	NA	NA	Itpr2	6	146240047	146278319	-	38273	1611	exonic	ENSMUST00000053273	Itpr2	--
circRNA_1045	NA	NA	Itpr2	6	146259509	146261489	-	1981	250	exonic	ENSMUST00000053273	Itpr2	--
circRNA_1046	NA	NA	Itpr2	6	146259509	146278319	-	18811	1168	exonic	ENSMUST00000053273	Itpr2	--
circRNA_1047	NA	NA	Itpr2	6	146259509	146308009	-	48501	1890	exonic	ENSMUST00000053273	Itpr2	--
circRNA_1048	NA	NA	Itpr2	6	146271633	146278319	-	6687	918	exonic	ENSMUST00000053273	Itpr2	--
circRNA_1049	NA	NA	Itpr2	6	146271633	146308009	-	36377	1640	exonic	ENSMUST00000053273	Itpr2	--
circRNA_1050	NA	NA	Itpr2	6	146276817	146328039	-	51223	2088	exonic	ENSMUST00000053273	Itpr2	--
circRNA_1051	NA	NA	Itpr2	6	146293579	146295755	-	2177	340	exonic	ENSMUST00000053273	Itpr2	--
circRNA_1052	NA	NA	Itpr2	6	146293579	146298602	-	5024	398	exonic	ENSMUST00000053273	Itpr2	--
circRNA_1053	NA	NA	Itpr2	6	146293579	146308009	-	14431	722	exonic	ENSMUST00000053273	Itpr2	--
circRNA_1054	NA	NA	Itpr2	6	146293579	146328039	-	34461	1749	exonic	ENSMUST00000053273	Itpr2	--
circRNA_1055	NA	NA	Itpr2	6	146298545	146308009	-	9465	382	exonic	ENSMUST00000053273	Itpr2	--
circRNA_1056	NA	NA	Itpr2	6	146298545	146328039	-	29495	1409	exonic	ENSMUST00000053273	Itpr2	--
circRNA_1057	NA	NA	Itpr2	6	146303152	146308009	-	4858	324	exonic	ENSMUST00000053273	Itpr2	--
circRNA_1058	NA	NA	Itpr2	6	146307816	146308009	-	194	194	exonic	ENSMUST00000053273	Itpr2	--
circRNA_1059	NA	NA	Itpr2	6	146307816	146328039	-	20224	1221	exonic	ENSMUST00000053273	Itpr2	--
circRNA_1060	NA	NA	Itpr2	6	146319775	146324704	-	4930	854	exonic	ENSMUST00000053273	Itpr2	--
circRNA_1061	NA	NA	Itpr2	6	146319775	146328039	-	8265	1027	exonic	ENSMUST00000053273	Itpr2	--
circRNA_1062	NA	NA	Itpr2	6	146319775	146339932	-	20158	1592	exonic	ENSMUST00000053273	Itpr2	--
circRNA_1063	NA	NA	Itpr2	6	146319775	146375092	-	55318	2577	exonic	ENSMUST00000053273	Itpr2	--
circRNA_1064	NA	NA	Itpr2	6	146331206	146375092	-	43887	1550	exonic	ENSMUST00000053273	Itpr2	--
circRNA_1065	NA	NA	Itpr2	6	146339307	146339932	-	626	261	exonic	ENSMUST00000053273	Itpr2	--
circRNA_1066	NA	NA	Itpr2	6	146339307	146363938	-	24632	554	exonic	ENSMUST00000053273	Itpr2	--
circRNA_1067	NA	NA	Itpr2	6	146345435	146375092	-	29658	985	exonic	ENSMUST00000053273	Itpr2	--
circRNA_1068	NA	NA	Itpr2	6	146363843	146375092	-	11250	788	exonic	ENSMUST00000053273	Itpr2	--
circRNA_1069	NA	NA	Itpr2	6	146371228	146375092	-	3865	362	exonic	ENSMUST00000053273	Itpr2	--
circRNA_1070	NA	NA	Itpr2	6	146374024	146375092	-	1069	203	exonic	ENSMUST00000053273	Itpr2	--
circRNA_1071	NA	NA	4933424B01Rik	6	146504653	146506144	-	1492	359	exonic	ENSMUST00000032427	4933424B01Rik	--
circRNA_1072	NA	NA	4933424B01Rik	6	146514150	146515217	-	1068	284	exonic	ENSMUST00000032427	4933424B01Rik	--
circRNA_1073	NA	NA	Tm7sf3	6	146554650	146574772	-	20123	1359	exonic	ENSMUST00000037709	Tm7sf3	--
circRNA_1074	NA	NA	Tm7sf3	6	146558338	146568533	-	10196	671	exonic	ENSMUST00000037709	Tm7sf3	--
circRNA_1075	NA	NA	Tm7sf3	6	146558338	146574772	-	16435	1098	exonic	ENSMUST00000037709	Tm7sf3	--
circRNA_1076	NA	NA	Tm7sf3	6	146567056	146568533	-	1478	350	exonic	ENSMUST00000037709	Tm7sf3	--
circRNA_1077	NA	NA	Tm7sf3	6	146567056	146574772	-	7717	777	exonic	ENSMUST00000037709	Tm7sf3	--
circRNA_1078	NA	NA	Tm7sf3	6	146568362	146572236	-	3875	444	exonic	ENSMUST00000037709	Tm7sf3	--
circRNA_1079	NA	NA	Tm7sf3	6	146570397	146572236	-	1840	272	exonic	ENSMUST00000037709	Tm7sf3	--
circRNA_1080	NA	NA	Tm7sf3	6	146570397	146574772	-	4376	427	exonic	ENSMUST00000037709	Tm7sf3	--
circRNA_1081	NA	NA	Med21	6	146596687	146597772	+	1086	216	exonic	ENSMUST00000032429	Med21	--
circRNA_1082	NA	NA	Ppfibp1	6	146925126	146926771	+	1646	305	exonic	ENSMUST00000016631	Ppfibp1	--
circRNA_1083	NA	NA	Mrps35	6	147004374	147008773	+	4400	250	exonic	ENSMUST00000036111	Mrps35	--
circRNA_1084	NA	NA	Mrps35	6	147004374	147010014	+	5641	320	exonic	ENSMUST00000036111	Mrps35	--
circRNA_1085	mmu_circ_0001535	Likely	Ccdc91	6	147456306	147486002	+	29697	593	exonic	NM_025911;	Ccdc91;	Memczak2013;
circRNA_1086	mmu_circ_0001535	Include	Ccdc91	6	147481798	147484313	+	2516	453	exonic	ENSMUST00000111614	Ccdc91	--
circRNA_1087	mmu_circ_0001536	Include	Ccdc91	6	147481798	147486002	+	4205	558	exonic	ENSMUST00000111614	Ccdc91	--
circRNA_1088	mmu_circ_0001535	Include	Ccdc91	6	147482551	147484313	+	1763	365	exonic	ENSMUST00000032441	Ccdc91	--
circRNA_1089	mmu_circ_0001536	Include	Ccdc91	6	147482551	147486002	+	3452	470	exonic	ENSMUST00000032441	Ccdc91	--
circRNA_1090	mmu_circ_0001536	Include	Ccdc91	6	147482551	147511234	+	28684	548	exonic	ENSMUST00000032441	Ccdc91	--
circRNA_1091	NA	NA	Ccdc91	6	147482551	147524102	+	41552	656	exonic	ENSMUST00000032441	Ccdc91	--
circRNA_1092	NA	NA	Ccdc91	6	147538909	147540737	+	1829	339	exonic	ENSMUST00000032441	Ccdc91	--
circRNA_1093	NA	NA	Ccdc91	6	147538909	147555517	+	16609	453	exonic	ENSMUST00000032441	Ccdc91	--
circRNA_1094	NA	NA	Tmtc1	6	148243037	148254641	-	11605	290	exonic	ENSMUST00000060095	Tmtc1	--
circRNA_1095	NA	NA	Tmtc1	6	148273639	148284854	-	11216	376	exonic	ENSMUST00000060095	Tmtc1	--
circRNA_1096	NA	NA	Tmtc1	6	148359560	148364305	-	4746	455	exonic	ENSMUST00000060095	Tmtc1	--
circRNA_1097	NA	NA	Tmtc1	6	148359560	148374506	-	14947	633	exonic	ENSMUST00000060095	Tmtc1	--
circRNA_1098	NA	NA	Ipo8	6	148723499	148725925	-	2427	318	exonic	ENSMUST00000136896	Ipo8	--
circRNA_1099	NA	NA	Ipo8	6	148723499	148745288	-	21790	553	whole_trans	ENSMUST00000147955	Ipo8	--
circRNA_1100	NA	NA	Ipo8	6	148731120	148735312	-	4193	523	exonic	ENSMUST00000136896	Ipo8	--
circRNA_1101	NA	NA	Ipo8	6	148731120	148750511	-	19392	829	whole_trans	ENSMUST00000123842	Ipo8	--
circRNA_1102	NA	NA	Ipo8	6	148733024	148735312	-	2289	317	exonic	ENSMUST00000136896	Ipo8	--
circRNA_1103	NA	NA	Ipo8	6	148733024	148745288	-	12265	734	exonic	ENSMUST00000048418	Ipo8	--
circRNA_1104	NA	NA	Ipo8	6	148737593	148738444	-	852	852	exonic	ENSMUST00000136896	Ipo8	--
circRNA_1105	NA	NA	Ipo8	6	148737593	148745288	-	7696	417	exonic	ENSMUST00000048418	Ipo8	--
circRNA_1106	NA	NA	Ipo8	6	148745163	148750511	-	5349	737	exonic	ENSMUST00000048418	Ipo8	--
circRNA_1107	NA	NA	Ipo8	6	148745163	148773007	-	27845	813	whole_trans	ENSMUST00000144357	Ipo8	--
circRNA_1108	NA	NA	Ipo8	6	148747145	148748792	-	1648	417	exonic	ENSMUST00000048418	Ipo8	--
circRNA_1109	NA	NA	Ipo8	6	148754907	148773007	-	18101	960	exonic	ENSMUST00000048418	Ipo8	--
circRNA_1110	NA	NA	Ipo8	6	148765007	148773007	-	8001	555	exonic	ENSMUST00000048418	Ipo8	--
circRNA_1111	NA	NA	Ipo8	6	148766486	148773007	-	6522	398	exonic	ENSMUST00000048418	Ipo8	--
circRNA_1112	mmu_circ_0001537	Likely	Ipo8	6	148770117	148773007	-	2891	239	exonic	NM_001081113;	Ipo8;	Memczak2013, Wang2012;
circRNA_1113	NA	NA	Gm15779	6	148946779	148958422	-	11644	412	whole_trans	ENSMUST00000117470	Gm15779	--
circRNA_1114	NA	NA	Dennd5b	6	148953688	148958422	-	4735	453	exonic	ENSMUST00000111557	Dennd5b	--
circRNA_1115	NA	NA	Dennd5b	6	148953688	148962759	-	9072	575	exonic	ENSMUST00000111557	Dennd5b	--
circRNA_1116	NA	NA	Dennd5b	6	148953688	148981881	-	28194	595	whole_trans	ENSMUST00000129539	Dennd5b	--
circRNA_1117	NA	NA	Dennd5b	6	148955248	148958422	-	3175	265	exonic	ENSMUST00000111557	Dennd5b	--
circRNA_1118	NA	NA	Dennd5b	6	148958277	148965632	-	7356	397	exonic	ENSMUST00000111557	Dennd5b	--
circRNA_1119	NA	NA	Dennd5b	6	148962638	148965632	-	2995	251	exonic	ENSMUST00000111557	Dennd5b	--
circRNA_1120	NA	NA	Dennd5b	6	148962638	148967944	-	5307	333	exonic	ENSMUST00000111557	Dennd5b	--
circRNA_1121	NA	NA	Dennd5b	6	148965504	148985058	-	19555	820	exonic	ENSMUST00000111557	Dennd5b	--
circRNA_1122	NA	NA	Dennd5b	6	148967863	148977763	-	9901	446	exonic	ENSMUST00000111557	Dennd5b	--
circRNA_1123	NA	NA	Dennd5b	6	148967863	148985058	-	17196	691	exonic	ENSMUST00000111557	Dennd5b	--
circRNA_1124	NA	NA	Dennd5b	6	148969067	148977763	-	8697	364	exonic	ENSMUST00000111557	Dennd5b	--
circRNA_1125	NA	NA	Gm15781	6	148969067	148993541	-	24475	323	whole_trans	ENSMUST00000120216	Gm15781	--
circRNA_1126	NA	NA	Dennd5b	6	148975805	148977763	-	1959	285	exonic	ENSMUST00000111557	Dennd5b	--
circRNA_1127	NA	NA	Dennd5b	6	148975805	148981881	-	6077	379	exonic	ENSMUST00000111557	Dennd5b	--
circRNA_1128	NA	NA	Dennd5b	6	148975805	148985058	-	9254	530	exonic	ENSMUST00000111557	Dennd5b	--
circRNA_1129	NA	NA	Gm15781	6	148975805	148993541	-	17737	323	whole_trans	ENSMUST00000120216	Gm15781	--
circRNA_1130	NA	NA	Gm15781	6	148975805	149029437	-	53633	323	whole_trans	ENSMUST00000120216	Gm15781	--
circRNA_1131	NA	NA	Dennd5b	6	148993005	148993541	-	537	537	exonic	ENSMUST00000111557	Dennd5b	--
circRNA_1132	NA	NA	Dennd5b	6	149029328	149033458	-	4131	176	exonic	ENSMUST00000127727	Dennd5b	--
circRNA_1133	NA	NA	4833442J19Rik	6	149092556	149095810	+	3255	540	exonic	ENSMUST00000047531	4833442J19Rik	--
circRNA_1134	NA	NA	Amn1	6	149115328	149132060	-	16733	532	exonic	ENSMUST00000111535	Amn1	--
circRNA_1135	NA	NA	Amn1	6	149115328	149133646	-	18319	665	exonic	ENSMUST00000111535	Amn1	--
circRNA_1136	NA	NA	Amn1	6	149131916	149133646	-	1731	278	exonic	ENSMUST00000111535	Amn1	--
circRNA_1137	NA	NA	Bicd1	6	149432506	149443234	+	10729	366	exonic	ENSMUST00000086829	Bicd1	--
circRNA_1138	NA	NA	Bicd1	6	149460214	149462412	+	2199	1521	exonic	ENSMUST00000086829	Bicd1	--
circRNA_1139	NA	NA	Crem	18	3273420	3327589	-	54170	842	whole_trans	ENSMUST00000149266	Crem	--
circRNA_1140	NA	NA	Crem	18	3287902	3295414	-	7513	427	exonic	ENSMUST00000151311	Crem	--
circRNA_1141	NA	NA	Crem	18	3295038	3327589	-	32552	454	exonic	ENSMUST00000151311	Crem	--
circRNA_1142	NA	NA	Crem	18	3325359	3327589	-	2231	216	exonic	ENSMUST00000151311	Crem	--
circRNA_1143	mmu_circ_0000836	Likely	Cul2	18	3405683	3414222	+	8540	198	exonic	NM_029402;	Cul2;	Memczak2013;
circRNA_1144	NA	NA	Cul2	18	3405683	3419640	+	13958	595	exonic	ENSMUST00000025073	Cul2	--
circRNA_1145	mmu_circ_0000837	Likely	Map3k8	18	4333816	4339601	-	5786	652	whole_trans	NM_007746;	Map3k8;	Memczak2013;
circRNA_1146	NA	NA	Mtpap	18	4379567	4380885	+	1319	407	exonic	ENSMUST00000025077	Mtpap	--
circRNA_1147	NA	NA	Mtpap	18	4379567	4383411	+	3845	632	exonic	ENSMUST00000025077	Mtpap	--
circRNA_1148	NA	NA	Mtpap	18	4379567	4387177	+	7611	1071	exonic	ENSMUST00000025077	Mtpap	--
circRNA_1149	NA	NA	9430020K01Rik	18	4649073	4649403	+	331	331	exonic	ENSMUST00000037029	9430020K01Rik	--
circRNA_1150	NA	NA	Svil	18	5040146	5049492	+	9347	912	exonic	ENSMUST00000126977	Svil	--
circRNA_1151	NA	NA	Svil	18	5046587	5049492	+	2906	820	exonic	ENSMUST00000126977	Svil	--
circRNA_1152	NA	NA	Svil	18	5062160	5064688	+	2529	1041	exonic	ENSMUST00000126977	Svil	--
circRNA_1153	NA	NA	Svil	18	5063192	5088812	+	25621	1424	exonic	ENSMUST00000126977	Svil	--
circRNA_1154	NA	NA	Svil	18	5092843	5099708	+	6866	523	whole_trans	ENSMUST00000139761	Svil	--
circRNA_1155	NA	NA	Svil	18	5108573	5116119	+	7547	434	exonic	ENSMUST00000126977	Svil	--
circRNA_1156	NA	NA	Zeb1	18	5641380	5705241	+	63862	338	exonic	ENSMUST00000161295	Zeb1	--
circRNA_1157	NA	NA	Zeb1	18	5705041	5705241	+	201	201	exonic	ENSMUST00000025081	Zeb1	--
circRNA_1158	NA	NA	Zeb1	18	5705041	5748853	+	43813	363	exonic	ENSMUST00000025081	Zeb1	--
circRNA_1159	NA	NA	Zeb1	18	5705041	5761431	+	56391	672	exonic	ENSMUST00000025081	Zeb1	--
circRNA_1160	NA	NA	Zeb1	18	5748692	5761431	+	12740	471	exonic	ENSMUST00000025081	Zeb1	--
circRNA_1161	mmu_circ_0000838	Likely	Arhgap12	18	6049275	6064419	-	15145	351	exonic	NM_001039692;	Arhgap12;	Memczak2013;
circRNA_1162	mmu_circ_0000839	Likely	Arhgap12	18	6049275	6070089	-	20815	753	exonic	NM_001039692;	Arhgap12;	Memczak2013;
circRNA_1163	mmu_circ_0000839	Include	Arhgap12	18	6061845	6064419	-	2575	207	exonic	ENSMUST00000077128	Arhgap12	--
circRNA_1164	NA	NA	Arhgap12	18	6061845	6070089	-	8245	609	exonic	ENSMUST00000077128	Arhgap12	--
circRNA_1165	NA	NA	Arhgap12	18	6061845	6112437	-	50593	1364	exonic	ENSMUST00000077128	Arhgap12	--
circRNA_1166	mmu_circ_0000840	Include	Arhgap12	18	6111683	6112437	-	755	755	exonic	ENSMUST00000077128	Arhgap12	--
circRNA_1167	mmu_circ_0000840	Likely	Arhgap12	18	6111683	6115848	-	4166	792	exonic	NM_029277;	Arhgap12;	Memczak2013, Wang2012;
circRNA_1168	NA	NA	Kif5b	18	6208185	6211093	-	2909	543	exonic	ENSMUST00000025083	Kif5b	--
circRNA_1169	NA	NA	Kif5b	18	6212515	6223689	-	11175	456	whole_trans	ENSMUST00000166249	Kif5b	--
circRNA_1170	NA	NA	Kif5b	18	6214510	6216364	-	1855	333	exonic	ENSMUST00000025083	Kif5b	--
circRNA_1171	mmu_circ_0000842	Likely	Epc1	18	6448903	6450637	-	1735	766	exonic	NM_007935;	Epc1;	Memczak2013;
circRNA_1172	NA	NA	Epc1	18	6448903	6452390	-	3488	926	exonic	ENSMUST00000115870	Epc1	--
circRNA_1173	NA	NA	Epc1	18	6448903	6454391	-	5489	1282	exonic	ENSMUST00000115870	Epc1	--
circRNA_1174	NA	NA	Epc1	18	6448903	6455332	-	6430	1428	exonic	ENSMUST00000115870	Epc1	--
circRNA_1175	NA	NA	Epc1	18	6448903	6462989	-	14087	1588	exonic	ENSMUST00000115870	Epc1	--
circRNA_1176	NA	NA	Mpp7	18	7403184	7444103	-	40920	808	exonic	ENSMUST00000115869	Mpp7	--
circRNA_1177	NA	NA	Mpp7	18	7439567	7444103	-	4537	637	exonic	ENSMUST00000115869	Mpp7	--
circRNA_1178	NA	NA	Mpp7	18	7441551	7442872	-	1322	168	exonic	ENSMUST00000115869	Mpp7	--
circRNA_1179	NA	NA	Wac	18	7901494	7906042	+	4549	336	exonic	ENSMUST00000171042	Wac	--
circRNA_1180	NA	NA	Wac	18	7901494	7910822	+	9329	645	exonic	ENSMUST00000074919	Wac	--
circRNA_1181	NA	NA	Wac	18	7916050	7918579	+	2530	506	exonic	ENSMUST00000171042	Wac	--
circRNA_1182	NA	NA	Wac	18	7916050	7921606	+	5557	812	exonic	ENSMUST00000171042	Wac	--
circRNA_1183	NA	NA	Ccny	18	9332782	9353505	-	20724	482	exonic	ENSMUST00000053917	Ccny	--
circRNA_1184	NA	NA	Ccny	18	9345192	9353505	-	8314	315	exonic	ENSMUST00000053917	Ccny	--
circRNA_1185	NA	NA	Ccny	18	9345192	9377826	-	32635	350	exonic	ENSMUST00000053917	Ccny	--
circRNA_1186	NA	NA	Ccny	18	9345192	9386807	-	41616	425	exonic	ENSMUST00000053917	Ccny	--
circRNA_1187	NA	NA	Colec12	18	9840237	9849148	+	8912	1269	exonic	ENSMUST00000040069	Colec12	--
circRNA_1188	NA	NA	Thoc1	18	9962371	9970326	+	7956	421	exonic	ENSMUST00000025137	Thoc1	--
circRNA_1189	NA	NA	Thoc1	18	9968749	9970326	+	1578	157	exonic	ENSMUST00000025137	Thoc1	--
circRNA_1190	NA	NA	Thoc1	18	9968749	9977976	+	9228	398	exonic	ENSMUST00000025137	Thoc1	--
circRNA_1191	NA	NA	Usp14	18	10000493	10007845	-	7353	570	exonic	ENSMUST00000092096	Usp14	--
circRNA_1192	NA	NA	Usp14	18	10001769	10007845	-	6077	441	exonic	ENSMUST00000092096	Usp14	--
circRNA_1193	NA	NA	Usp14	18	10009950	10018093	-	8144	656	whole_trans	ENSMUST00000145929	Usp14	--
circRNA_1194	mmu_circ_0000843	Include	Usp14	18	10012211	10018093	-	5883	268	exonic	ENSMUST00000092096	Usp14	--
circRNA_1195	NA	NA	Usp14	18	10016539	10024677	-	8139	388	exonic	ENSMUST00000092096	Usp14	--
circRNA_1196	NA	NA	Rock1	18	10072830	10079272	-	6443	320	exonic	ENSMUST00000067947	Rock1	--
circRNA_1197	NA	NA	Rock1	18	10079113	10080537	-	1425	349	exonic	ENSMUST00000067947	Rock1	--
circRNA_1198	NA	NA	Rock1	18	10079113	10083208	-	4096	438	exonic	ENSMUST00000067947	Rock1	--
circRNA_1199	NA	NA	Rock1	18	10093906	10095595	-	1690	255	exonic	ENSMUST00000067947	Rock1	--
circRNA_1200	NA	NA	Rock1	18	10119883	10132270	-	12388	597	exonic	ENSMUST00000067947	Rock1	--
circRNA_1201	mmu_circ_0000844	Likely	Rock1	18	10129303	10132270	-	2968	376	exonic	NM_009071;	Rock1;	Memczak2013;
circRNA_1202	NA	NA	Rock1	18	10129303	10140886	-	11584	876	exonic	ENSMUST00000067947	Rock1	--
circRNA_1203	NA	NA	Rock1	18	10131528	10132270	-	743	284	exonic	ENSMUST00000067947	Rock1	--
circRNA_1204	NA	NA	Rock1	18	10131528	10134498	-	2971	369	exonic	ENSMUST00000067947	Rock1	--
circRNA_1205	NA	NA	Rock1	18	10136094	10140886	-	4793	415	exonic	ENSMUST00000067947	Rock1	--
circRNA_1206	NA	NA	Greb1l	18	10449928	10476786	+	26859	942	exonic	ENSMUST00000173356	Greb1l	--
circRNA_1207	NA	NA	Esco1	18	10574873	10577757	-	2885	356	exonic	ENSMUST00000127099	Esco1	--
circRNA_1208	NA	NA	Esco1	18	10574873	10586039	-	11167	545	exonic	ENSMUST00000115865	Esco1	--
circRNA_1209	NA	NA	Esco1	18	10574873	10588548	-	13676	779	exonic	ENSMUST00000127099	Esco1	--
circRNA_1210	NA	NA	Esco1	18	10574873	10595873	-	21001	2787	exonic	ENSMUST00000025142	Esco1	--
circRNA_1211	NA	NA	Esco1	18	10576999	10588548	-	11550	635	exonic	ENSMUST00000127099	Esco1	--
circRNA_1212	NA	NA	Abhd3	18	10647724	10648016	-	293	215	exonic	ENSMUST00000117828	Abhd3	--
circRNA_1213	NA	NA	Mib1	18	10740981	10743396	+	2416	302	exonic	ENSMUST00000052838	Mib1	--
circRNA_1214	NA	NA	Mib1	18	10740981	10752025	+	11045	679	exonic	ENSMUST00000052838	Mib1	--
circRNA_1215	NA	NA	Mib1	18	10740981	10755685	+	14705	863	exonic	ENSMUST00000052838	Mib1	--
circRNA_1216	NA	NA	SNORA70	18	10740981	10763320	+	22340	122	whole_trans	ENSMUST00000157191	SNORA70	--
circRNA_1217	NA	NA	SNORA70	18	10740981	10778298	+	37318	122	whole_trans	ENSMUST00000157191	SNORA70	--
circRNA_1218	NA	NA	Mib1	18	10749321	10755685	+	6365	456	exonic	ENSMUST00000052838	Mib1	--
circRNA_1219	NA	NA	SNORA70	18	10749321	10760946	+	11626	122	whole_trans	ENSMUST00000157191	SNORA70	--
circRNA_1220	NA	NA	SNORA70	18	10749321	10768229	+	18909	122	whole_trans	ENSMUST00000157191	SNORA70	--
circRNA_1221	NA	NA	SNORA70	18	10751821	10763320	+	11500	122	whole_trans	ENSMUST00000157191	SNORA70	--
circRNA_1222	NA	NA	SNORA70	18	10755502	10768229	+	12728	122	whole_trans	ENSMUST00000157191	SNORA70	--
circRNA_1223	NA	NA	Mib1	18	10760807	10778298	+	17492	737	exonic	ENSMUST00000052838	Mib1	--
circRNA_1224	NA	NA	Mib1	18	10775527	10778298	+	2772	350	exonic	ENSMUST00000052838	Mib1	--
circRNA_1225	NA	NA	Mib1	18	10792893	10795849	+	2957	382	exonic	ENSMUST00000052838	Mib1	--
circRNA_1226	NA	NA	Mib1	18	10792893	10808132	+	15240	1051	exonic	ENSMUST00000052838	Mib1	--
circRNA_1227	NA	NA	Mib1	18	10792893	10812154	+	19262	1223	exonic	ENSMUST00000052838	Mib1	--
circRNA_1228	NA	NA	Mib1	18	10798350	10808132	+	9783	669	exonic	ENSMUST00000052838	Mib1	--
circRNA_1229	NA	NA	Gata6	18	11059050	11064789	+	5740	485	exonic	ENSMUST00000047762	Gata6	--
circRNA_1230	NA	NA	Rbbp8	18	11819244	11836199	+	16956	346	exonic	ENSMUST00000165655	Rbbp8	--
circRNA_1231	NA	NA	Rbbp8	18	11851521	11864376	+	12856	356	exonic	ENSMUST00000165655	Rbbp8	--
circRNA_1232	NA	NA	Rbbp8	18	11851521	11874347	+	22827	461	exonic	ENSMUST00000165655	Rbbp8	--
circRNA_1233	NA	NA	Rbbp8	18	11864201	11874347	+	10147	281	exonic	ENSMUST00000165655	Rbbp8	--
circRNA_1234	NA	NA	Rbbp8	18	11877342	11881239	+	3898	1224	exonic	ENSMUST00000165655	Rbbp8	--
circRNA_1235	NA	NA	Rbbp8	18	11885682	11893054	+	7373	323	exonic	ENSMUST00000165655	Rbbp8	--
circRNA_1236	mmu_circ_0000846	Likely	Cables1	18	12081869	12084873	+	3005	358	exonic	NM_001146287;	Cables1;	Memczak2013;
circRNA_1237	NA	NA	Riok3	18	12297826	12311569	+	13744	801	exonic	ENSMUST00000025270	Riok3	--
circRNA_1238	NA	NA	Riok3	18	12307300	12308187	+	888	358	exonic	ENSMUST00000025270	Riok3	--
circRNA_1239	NA	NA	3110002H16Rik	18	12347669	12347894	+	226	226	exonic	ENSMUST00000025276	3110002H16Rik	--
circRNA_1240	NA	NA	Npc1	18	12356468	12357106	-	639	281	exonic	ENSMUST00000025279	Npc1	--
circRNA_1241	NA	NA	Ankrd29	18	12426959	12440910	-	13952	396	exonic	ENSMUST00000118525	Ankrd29	--
circRNA_1242	NA	NA	Ankrd29	18	12434215	12440910	-	6696	297	exonic	ENSMUST00000118525	Ankrd29	--
circRNA_1243	NA	NA	Lama3	18	12560544	12562654	+	2111	408	exonic	ENSMUST00000092070	Lama3	--
circRNA_1244	NA	NA	Lama3	18	12560544	12566087	+	5544	500	exonic	ENSMUST00000092070	Lama3	--
circRNA_1245	NA	NA	Lama3	18	12560544	12572366	+	11823	735	exonic	ENSMUST00000092070	Lama3	--
circRNA_1246	NA	NA	Lama3	18	12560544	12588524	+	27981	1156	exonic	ENSMUST00000092070	Lama3	--
circRNA_1247	NA	NA	Gm17506	18	12656394	12684489	+	28096	444	whole_trans	ENSMUST00000172267	Gm17506	--
circRNA_1248	NA	NA	Lama3	18	12700817	12720359	+	19543	1084	exonic	ENSMUST00000092070	Lama3	--
circRNA_1249	NA	NA	Lama3	18	12715136	12730592	+	15457	777	exonic	ENSMUST00000092070	Lama3	--
circRNA_1250	NA	NA	Ttc39c	18	12843346	12856568	+	13223	817	exonic	ENSMUST00000169401	Ttc39c	--
circRNA_1251	NA	NA	Ttc39c	18	12887129	12888626	+	1498	234	exonic	ENSMUST00000169401	Ttc39c	--
circRNA_1252	NA	NA	Osbpl1a	18	12978014	12999855	-	21842	320	exonic	ENSMUST00000074352	Osbpl1a	--
circRNA_1253	NA	NA	Osbpl1a	18	12978014	13040786	-	62773	559	whole_trans	ENSMUST00000124570	Osbpl1a	--
circRNA_1254	NA	NA	Osbpl1a	18	12978014	13050798	-	72785	559	whole_trans	ENSMUST00000124570	Osbpl1a	--
circRNA_1255	NA	NA	Osbpl1a	18	12978014	13056810	-	78797	559	whole_trans	ENSMUST00000124570	Osbpl1a	--
circRNA_1256	NA	NA	Osbpl1a	18	12999693	13040786	-	41094	352	exonic	ENSMUST00000074352	Osbpl1a	--
circRNA_1257	NA	NA	Osbpl1a	18	12999693	13056810	-	57118	574	exonic	ENSMUST00000074352	Osbpl1a	--
circRNA_1258	NA	NA	Gm5687	18	12999693	13069671	-	69979	640	whole_trans	ENSMUST00000118252	Gm5687	--
circRNA_1259	NA	NA	Osbpl1a	18	13029587	13050798	-	21212	312	exonic	ENSMUST00000074352	Osbpl1a	--
circRNA_1260	NA	NA	Osbpl1a	18	13029587	13056810	-	27224	411	exonic	ENSMUST00000074352	Osbpl1a	--
circRNA_1261	NA	NA	Osbpl1a	18	13040705	13050798	-	10094	205	exonic	ENSMUST00000074352	Osbpl1a	--
circRNA_1262	NA	NA	Osbpl1a	18	13040705	13056810	-	16106	304	exonic	ENSMUST00000074352	Osbpl1a	--
circRNA_1263	NA	NA	Osbpl1a	18	13050676	13056810	-	6135	222	exonic	ENSMUST00000074352	Osbpl1a	--
circRNA_1264	NA	NA	Gm5687	18	13056712	13092211	-	35500	640	whole_trans	ENSMUST00000118252	Gm5687	--
circRNA_1265	NA	NA	Osbpl1a	18	13073011	13092211	-	19201	396	exonic	ENSMUST00000074352	Osbpl1a	--
circRNA_1266	NA	NA	Osbpl1a	18	13086770	13092211	-	5442	284	exonic	ENSMUST00000074352	Osbpl1a	--
circRNA_1267	NA	NA	Zfp521	18	13873650	13876256	-	2607	248	exonic	ENSMUST00000025288	Zfp521	--
circRNA_1268	NA	NA	Ss18	18	14792052	14795127	-	3076	257	exonic	ENSMUST00000040964	Ss18	--
circRNA_1269	NA	NA	Taf4b	18	14955422	14972199	+	16778	1229	exonic	ENSMUST00000169862	Taf4b	--
circRNA_1270	NA	NA	Taf4b	18	14955422	14980714	+	25293	1474	exonic	ENSMUST00000169862	Taf4b	--
circRNA_1271	NA	NA	Taf4b	18	14955422	15002979	+	47558	1958	exonic	ENSMUST00000169862	Taf4b	--
circRNA_1272	NA	NA	Taf4b	18	14955422	15017785	+	62364	2063	exonic	ENSMUST00000169862	Taf4b	--
circRNA_1273	NA	NA	Taf4b	18	14957588	14972199	+	14612	1083	exonic	ENSMUST00000169862	Taf4b	--
circRNA_1274	NA	NA	Taf4b	18	14957588	14994431	+	36844	1629	exonic	ENSMUST00000169862	Taf4b	--
circRNA_1275	NA	NA	Taf4b	18	14962975	14972199	+	9225	975	exonic	ENSMUST00000169862	Taf4b	--
circRNA_1276	NA	NA	Taf4b	18	14971600	14972199	+	600	600	exonic	ENSMUST00000169862	Taf4b	--
circRNA_1277	NA	NA	Taf4b	18	14988528	15017785	+	29258	589	exonic	ENSMUST00000169862	Taf4b	--
circRNA_1278	NA	NA	Kctd1	18	15144845	15166383	-	21539	324	exonic	ENSMUST00000025992	Kctd1	--
circRNA_1279	NA	NA	Cdh2	18	16780637	16809007	-	28371	2177	exonic	ENSMUST00000025166	Cdh2	--
circRNA_1280	mmu_circ_0000847	Likely	Cdh2	18	16798931	16809007	-	10077	848	exonic	NM_007664;	Cdh2;	Memczak2013;
circRNA_1281	NA	NA	Dsg2	18	20733441	20737979	+	4539	442	exonic	ENSMUST00000059787	Dsg2	--
circRNA_1282	NA	NA	Dsg2	18	20733441	20739179	+	5739	609	exonic	ENSMUST00000059787	Dsg2	--
circRNA_1283	NA	NA	Dsg2	18	20737541	20737979	+	439	307	exonic	ENSMUST00000059787	Dsg2	--
circRNA_1284	NA	NA	B4galt6	18	20859240	20865030	-	5791	242	exonic	ENSMUST00000070080	B4galt6	--
circRNA_1285	NA	NA	B4galt6	18	20859240	20886579	-	27340	473	exonic	ENSMUST00000070080	B4galt6	--
circRNA_1286	NA	NA	B4galt6	18	20878530	20886579	-	8050	231	exonic	ENSMUST00000070080	B4galt6	--
circRNA_1287	NA	NA	U1	18	20993447	21024707	-	31261	146	whole_trans	ENSMUST00000157924	U1	--
circRNA_1288	NA	NA	U1	18	21000029	21013577	-	13549	146	whole_trans	ENSMUST00000157924	U1	--
circRNA_1289	NA	NA	U1	18	21000029	21024707	-	24679	146	whole_trans	ENSMUST00000157924	U1	--
circRNA_1290	NA	NA	Trappc8	18	21004079	21005813	-	1735	401	exonic	ENSMUST00000025177	Trappc8	--
circRNA_1291	NA	NA	Trappc8	18	21009399	21024707	-	15309	1197	exonic	ENSMUST00000025177	Trappc8	--
circRNA_1292	NA	NA	Trappc8	18	21018934	21022119	-	3186	358	exonic	ENSMUST00000025177	Trappc8	--
circRNA_1293	NA	NA	Trappc8	18	21018934	21023643	-	4710	474	exonic	ENSMUST00000025177	Trappc8	--
circRNA_1294	NA	NA	Trappc8	18	21018934	21043758	-	24825	1439	exonic	ENSMUST00000025177	Trappc8	--
circRNA_1295	NA	NA	Trappc8	18	21021969	21024707	-	2739	524	exonic	ENSMUST00000025177	Trappc8	--
circRNA_1296	NA	NA	Trappc8	18	21029100	21033205	-	4106	419	exonic	ENSMUST00000025177	Trappc8	--
circRNA_1297	NA	NA	Trappc8	18	21029100	21043758	-	14659	614	exonic	ENSMUST00000025177	Trappc8	--
circRNA_1298	NA	NA	Rnf138	18	21167226	21169293	+	2068	282	exonic	ENSMUST00000052396	Rnf138	--
circRNA_1299	NA	NA	Rnf138	18	21167226	21179500	+	12275	451	exonic	ENSMUST00000052396	Rnf138	--
circRNA_1300	NA	NA	Rnf138	18	21169178	21179500	+	10323	285	exonic	ENSMUST00000052396	Rnf138	--
circRNA_1301	NA	NA	Mep1b	18	21247046	21249790	+	2745	588	exonic	ENSMUST00000115840	Mep1b	--
circRNA_1302	NA	NA	Mep1b	18	21247046	21255993	+	8948	1550	exonic	ENSMUST00000115840	Mep1b	--
circRNA_1303	NA	NA	Fam59a	18	21306233	21307405	-	1173	1173	exonic	ENSMUST00000049260	Fam59a	--
circRNA_1304	NA	NA	Fam59a	18	21306233	21327367	-	21135	1304	exonic	ENSMUST00000049260	Fam59a	--
circRNA_1305	mmu_circ_0000848	Likely	Asxl3	18	22533634	22551353	+	17720	292	exonic	NM_001167777;	Asxl3;	Memczak2013;
circRNA_1306	mmu_circ_0000849	Likely	AC103351.1	18	22533634	22570110	+	36477	88	whole_trans	NM_001167777;	Asxl3;	Memczak2013;
circRNA_1307	mmu_circ_0000850	Likely	AC103351.1	18	22533634	22593176	+	59543	88	whole_trans	NM_001167777;	Asxl3;	Memczak2013;
circRNA_1308	NA	NA	AC103351.1	18	22533634	22612202	+	78569	88	whole_trans	ENSMUST00000117001	AC103351.1	--
circRNA_1309	NA	NA	AC103351.1	18	22533634	22624041	+	90408	88	whole_trans	ENSMUST00000117001	AC103351.1	--
circRNA_1310	mmu_circ_0000850;mmu_circ_0000851	Likely	AC103351.1	18	22551145	22570110	+	18966	88	whole_trans	NM_001167777;NM_001167777;	Asxl3;Asxl3;	Memczak2013;Memczak2013;
circRNA_1311	NA	NA	AC103351.1	18	22551145	22593176	+	42032	88	whole_trans	ENSMUST00000117001	AC103351.1	--
circRNA_1312	NA	NA	AC103351.1	18	22551145	22612202	+	61058	88	whole_trans	ENSMUST00000117001	AC103351.1	--
circRNA_1313	NA	NA	AC103351.1	18	22551145	22624041	+	72897	88	whole_trans	ENSMUST00000117001	AC103351.1	--
circRNA_1314	mmu_circ_0000854	Likely	Dtna	18	23741585	23756059	+	14475	639	exonic	NM_010087;	Dtna;	Memczak2013;
circRNA_1315	mmu_circ_0000855	Likely	Dtna	18	23741585	23761175	+	19591	723	exonic	NM_010087;	Dtna;	Memczak2013;
circRNA_1316	NA	NA	Mapre2	18	24012155	24016658	+	4504	360	exonic	ENSMUST00000170802	Mapre2	--
circRNA_1317	NA	NA	Zfp397	18	24115354	24115556	+	203	0	intron	ENSMUST00000060762	Zfp397	--
circRNA_1318	NA	NA	Ino80c	18	24270216	24272688	-	2473	291	exonic	ENSMUST00000153360	Ino80c	--
circRNA_1319	NA	NA	Galnt1	18	24391100	24396986	+	5887	299	exonic	ENSMUST00000000430	Galnt1	--
circRNA_1320	NA	NA	Galnt1	18	24391100	24413185	+	22086	641	exonic	ENSMUST00000000430	Galnt1	--
circRNA_1321	NA	NA	Galnt1	18	24404551	24413185	+	8635	342	exonic	ENSMUST00000000430	Galnt1	--
circRNA_1322	NA	NA	Gm7701	18	24413019	24423033	+	10015	1479	whole_trans	ENSMUST00000163185	Gm7701	--
circRNA_1323	NA	NA	Rprd1a	18	24665335	24668423	-	3089	638	exonic	ENSMUST00000046206	Rprd1a	--
circRNA_1324	NA	NA	Elp2	18	24777579	24781168	+	3590	581	exonic	ENSMUST00000115825	Elp2	--
circRNA_1325	NA	NA	Elp2	18	24780580	24781168	+	589	348	exonic	ENSMUST00000115825	Elp2	--
circRNA_1326	NA	NA	Elp2	18	24780580	24785568	+	4989	639	exonic	ENSMUST00000115825	Elp2	--
circRNA_1327	NA	NA	7SK	18	24912720	24929048	+	16329	277	whole_trans	ENSMUST00000158295	7SK	--
circRNA_1328	mmu_circ_0000856	Likely	Fhod3	18	25056138	25062499	+	6362	174	exonic	NM_175276;	Fhod3;	Memczak2013;
circRNA_1329	NA	NA	Fhod3	18	25127661	25153060	+	25400	446	exonic	ENSMUST00000037097	Fhod3	--
circRNA_1330	NA	NA	Fhod3	18	25143715	25160533	+	16819	593	exonic	ENSMUST00000037097	Fhod3	--
circRNA_1331	NA	NA	Fhod3	18	25152917	25186670	+	33754	944	exonic	ENSMUST00000037097	Fhod3	--
circRNA_1332	NA	NA	Fhod3	18	25179163	25186670	+	7508	558	exonic	ENSMUST00000037097	Fhod3	--
circRNA_1333	NA	NA	Fhod3	18	25186566	25218877	+	32312	291	exonic	ENSMUST00000037097	Fhod3	--
circRNA_1334	NA	NA	Fhod3	18	25186566	25224926	+	38361	500	exonic	ENSMUST00000037097	Fhod3	--
circRNA_1335	NA	NA	Fhod3	18	25214761	25224926	+	10166	395	exonic	ENSMUST00000037097	Fhod3	--
circRNA_1336	NA	NA	Fhod3	18	25224718	25249408	+	24691	1366	exonic	ENSMUST00000037097	Fhod3	--
circRNA_1337	NA	NA	Fhod3	18	25243835	25249408	+	5574	1157	exonic	ENSMUST00000037097	Fhod3	--
circRNA_1338	NA	NA	Fhod3	18	25243835	25260185	+	16351	1316	exonic	ENSMUST00000037097	Fhod3	--
circRNA_1339	NA	NA	Fhod3	18	25243835	25268738	+	24904	1499	exonic	ENSMUST00000037097	Fhod3	--
circRNA_1340	NA	NA	Fhod3	18	25243835	25278812	+	34978	2165	exonic	ENSMUST00000037097	Fhod3	--
circRNA_1341	NA	NA	Fhod3	18	25260027	25274390	+	14364	815	exonic	ENSMUST00000037097	Fhod3	--
circRNA_1342	NA	NA	Fhod3	18	25271047	25289195	+	18149	1003	exonic	ENSMUST00000037097	Fhod3	--
circRNA_1343	mmu_circ_0000857	Likely	AW554918	18	25498215	25503463	+	5249	770	exonic	NM_001033532;	AW554918;	Memczak2013, Wang2012;
circRNA_1344	NA	NA	Gm16558	18	25498215	25558608	+	60394	532	whole_trans	ENSMUST00000163015	Gm16558	--
circRNA_1345	NA	NA	Gm16558	18	25498215	25578576	+	80362	532	whole_trans	ENSMUST00000163015	Gm16558	--
circRNA_1346	NA	NA	Gm16558	18	25503365	25558608	+	55244	532	whole_trans	ENSMUST00000163015	Gm16558	--
circRNA_1347	NA	NA	Gm16558	18	25503365	25578576	+	75212	532	whole_trans	ENSMUST00000163015	Gm16558	--
circRNA_1348	NA	NA	AW554918	18	25558427	25558608	+	182	182	exonic	ENSMUST00000159605	AW554918	--
circRNA_1349	NA	NA	AW554918	18	25558427	25578576	+	20150	291	exonic	ENSMUST00000159605	AW554918	--
circRNA_1350	NA	NA	Pik3c3	18	30436626	30441740	+	5115	274	exonic	ENSMUST00000115812	Pik3c3	--
circRNA_1351	NA	NA	Pik3c3	18	30441611	30464696	+	23086	1083	exonic	ENSMUST00000115812	Pik3c3	--
circRNA_1352	NA	NA	Slc25a46	18	31754231	31762454	-	8224	294	exonic	ENSMUST00000060396	Slc25a46	--
circRNA_1353	NA	NA	Slc25a46	18	31759786	31762454	-	2669	179	exonic	ENSMUST00000060396	Slc25a46	--
circRNA_1354	NA	NA	Sap130	18	31825995	31826663	+	669	344	exonic	ENSMUST00000025109	Sap130	--
circRNA_1355	NA	NA	Sap130	18	31840023	31841838	+	1816	481	exonic	ENSMUST00000025109	Sap130	--
circRNA_1356	NA	NA	Sap130	18	31840023	31858534	+	18512	945	exonic	ENSMUST00000025109	Sap130	--
circRNA_1357	NA	NA	Sap130	18	31849052	31858534	+	9483	464	exonic	ENSMUST00000025109	Sap130	--
circRNA_1358	NA	NA	Ammecr1l	18	31931324	31931768	+	445	445	exonic	ENSMUST00000115808	Ammecr1l	--
circRNA_1359	NA	NA	Ammecr1l	18	31931324	31935731	+	4408	762	exonic	ENSMUST00000115808	Ammecr1l	--
circRNA_1360	NA	NA	Ammecr1l	18	31933890	31934405	+	516	226	exonic	ENSMUST00000115808	Ammecr1l	--
circRNA_1361	NA	NA	Ammecr1l	18	31933890	31935731	+	1842	317	exonic	ENSMUST00000115808	Ammecr1l	--
circRNA_1362	mmu_circ_0000858	Include	Wdr33	18	31986916	31987142	+	227	227	exonic	ENSMUST00000025264	Wdr33	--
circRNA_1363	mmu_circ_0000858	Include	Wdr33	18	31986916	31989633	+	2718	401	exonic	ENSMUST00000025264	Wdr33	--
circRNA_1364	mmu_circ_0000858	Likely	Wdr33	18	31986916	31995135	+	8220	747	exonic	NM_001170970;	Wdr33;	Memczak2013;
circRNA_1365	NA	NA	Wdr33	18	32037678	32040936	+	3259	472	exonic	ENSMUST00000025264	Wdr33	--
circRNA_1366	NA	NA	Wdr33	18	32037678	32045757	+	8080	654	exonic	ENSMUST00000025264	Wdr33	--
circRNA_1367	NA	NA	Wdr33	18	32037678	32048794	+	11117	2018	exonic	ENSMUST00000025264	Wdr33	--
circRNA_1368	NA	NA	Wdr33	18	32037678	32052752	+	15075	2127	exonic	ENSMUST00000025264	Wdr33	--
circRNA_1369	NA	NA	Wdr33	18	32037678	32056690	+	19013	2563	exonic	ENSMUST00000025264	Wdr33	--
circRNA_1370	NA	NA	Wdr33	18	32052644	32056690	+	4047	545	exonic	ENSMUST00000025264	Wdr33	--
circRNA_1371	NA	NA	Myo7b	18	32148166	32149944	-	1779	347	exonic	ENSMUST00000134663	Myo7b	--
circRNA_1372	NA	NA	Myo7b	18	32148166	32161073	-	12908	1336	exonic	ENSMUST00000134663	Myo7b	--
circRNA_1373	NA	NA	Myo7b	18	32148166	32175199	-	27034	2321	exonic	ENSMUST00000134663	Myo7b	--
circRNA_1374	NA	NA	Myo7b	18	32165085	32173099	-	8015	564	exonic	ENSMUST00000134663	Myo7b	--
circRNA_1375	NA	NA	Myo7b	18	32169706	32175199	-	5494	574	exonic	ENSMUST00000134663	Myo7b	--
circRNA_1376	NA	NA	Iws1	18	32229761	32240231	+	10471	1023	exonic	ENSMUST00000025243	Iws1	--
circRNA_1377	NA	NA	Iws1	18	32229761	32244404	+	14644	1372	exonic	ENSMUST00000025243	Iws1	--
circRNA_1378	NA	NA	Map3k2	18	32351555	32359692	+	8138	330	exonic	ENSMUST00000096575	Map3k2	--
circRNA_1379	NA	NA	Map3k2	18	32351555	32371822	+	20268	1111	exonic	ENSMUST00000096575	Map3k2	--
circRNA_1380	NA	NA	Map3k2	18	32367062	32369690	+	2629	372	exonic	ENSMUST00000096575	Map3k2	--
circRNA_1381	NA	NA	Map3k2	18	32368296	32369690	+	1395	241	exonic	ENSMUST00000096575	Map3k2	--
circRNA_1382	NA	NA	Map3k2	18	32368296	32371822	+	3527	448	exonic	ENSMUST00000096575	Map3k2	--
circRNA_1383	NA	NA	Map3k2	18	32369383	32371822	+	2440	368	exonic	ENSMUST00000096575	Map3k2	--
circRNA_1384	NA	NA	Map3k2	18	32376798	32380288	+	3491	411	exonic	ENSMUST00000096575	Map3k2	--
circRNA_1385	NA	NA	Ercc3	18	32416844	32421052	+	4209	300	exonic	ENSMUST00000025241	Ercc3	--
circRNA_1386	NA	NA	Wdr36	18	33007243	33012304	+	5062	704	exonic	ENSMUST00000166214	Wdr36	--
circRNA_1387	NA	NA	Wdr36	18	33007243	33018981	+	11739	1001	exonic	ENSMUST00000166214	Wdr36	--
circRNA_1388	NA	NA	Wdr36	18	33020681	33022916	+	2236	446	exonic	ENSMUST00000166214	Wdr36	--
circRNA_1389	NA	NA	Epb4.1l4a	18	33961225	33988464	-	27240	561	exonic	ENSMUST00000025234	Epb4.1l4a	--
circRNA_1390	NA	NA	Epb4.1l4a	18	33969873	33992339	-	22467	535	exonic	ENSMUST00000025234	Epb4.1l4a	--
circRNA_1391	NA	NA	Epb4.1l4a	18	33984113	33992339	-	8227	415	exonic	ENSMUST00000025234	Epb4.1l4a	--
circRNA_1392	NA	NA	Epb4.1l4a	18	33984113	34020891	-	36779	707	exonic	ENSMUST00000025234	Epb4.1l4a	--
circRNA_1393	NA	NA	Epb4.1l4a	18	34013890	34020891	-	7002	292	exonic	ENSMUST00000025234	Epb4.1l4a	--
circRNA_1394	NA	NA	Epb4.1l4a	18	34013890	34046083	-	32194	831	exonic	ENSMUST00000025234	Epb4.1l4a	--
circRNA_1395	NA	NA	Epb4.1l4a	18	34013890	34051130	-	37241	883	exonic	ENSMUST00000025234	Epb4.1l4a	--
circRNA_1396	NA	NA	Epb4.1l4a	18	34019196	34039938	-	20743	630	exonic	ENSMUST00000025234	Epb4.1l4a	--
circRNA_1397	NA	NA	Apc	18	34420659	34439006	+	18348	741	exonic	ENSMUST00000079362	Apc	--
circRNA_1398	NA	NA	Apc	18	34420659	34449596	+	28938	846	exonic	ENSMUST00000079362	Apc	--
circRNA_1399	NA	NA	Apc	18	34420659	34459715	+	39057	1420	exonic	ENSMUST00000079362	Apc	--
circRNA_1400	NA	NA	Apc	18	34420659	34466033	+	45375	1755	exonic	ENSMUST00000079362	Apc	--
circRNA_1401	NA	NA	Apc	18	34427952	34439006	+	11055	588	exonic	ENSMUST00000079362	Apc	--
circRNA_1402	NA	NA	Apc	18	34449492	34459715	+	10224	679	exonic	ENSMUST00000171187	Apc	--
circRNA_1403	NA	NA	Apc	18	34455685	34459715	+	4031	574	exonic	ENSMUST00000171187	Apc	--
circRNA_1404	NA	NA	Fam13b	18	34610862	34646793	-	35932	1212	exonic	ENSMUST00000040506	Fam13b	--
circRNA_1405	NA	NA	Fam13b	18	34610862	34654430	-	43569	1532	exonic	ENSMUST00000040506	Fam13b	--
circRNA_1406	NA	NA	Fam13b	18	34621715	34624874	-	3160	262	exonic	ENSMUST00000040506	Fam13b	--
circRNA_1407	NA	NA	Fam13b	18	34621715	34654430	-	32716	879	exonic	ENSMUST00000040506	Fam13b	--
circRNA_1408	NA	NA	Fam13b	18	34633204	34654430	-	21227	617	exonic	ENSMUST00000040506	Fam13b	--
circRNA_1409	NA	NA	Fam13b	18	34633204	34657813	-	24610	1022	exonic	ENSMUST00000040506	Fam13b	--
circRNA_1410	NA	NA	Fam13b	18	34646633	34654430	-	7798	481	exonic	ENSMUST00000040506	Fam13b	--
circRNA_1411	NA	NA	Fam13b	18	34646633	34659506	-	12874	1053	exonic	ENSMUST00000040506	Fam13b	--
circRNA_1412	NA	NA	Fam13b	18	34653811	34654430	-	620	320	exonic	ENSMUST00000040506	Fam13b	--
circRNA_1413	NA	NA	Fam13b	18	34653811	34657813	-	4003	725	exonic	ENSMUST00000040506	Fam13b	--
circRNA_1414	NA	NA	Fam13b	18	34653811	34659506	-	5696	892	exonic	ENSMUST00000040506	Fam13b	--
circRNA_1415	NA	NA	Fam13b	18	34656988	34657813	-	826	405	exonic	ENSMUST00000040506	Fam13b	--
circRNA_1416	NA	NA	Brd8	18	34774102	34774451	-	350	173	exonic	ENSMUST00000003876	Brd8	--
circRNA_1417	NA	NA	Brd8	18	34774102	34776388	-	2287	243	exonic	ENSMUST00000003876	Brd8	--
circRNA_1418	NA	NA	Cdc23	18	34795940	34797127	-	1188	412	exonic	ENSMUST00000025228	Cdc23	--
circRNA_1419	NA	NA	Cdc23	18	34800750	34801304	-	555	358	exonic	ENSMUST00000025228	Cdc23	--
circRNA_1420	NA	NA	Cdc23	18	34800750	34806693	-	5944	681	whole_trans	ENSMUST00000136943	Cdc23	--
circRNA_1421	NA	NA	Cdc23	18	34803453	34804762	-	1310	282	exonic	ENSMUST00000025228	Cdc23	--
circRNA_1422	NA	NA	Kdm3b	18	34952658	34959013	+	6356	588	exonic	ENSMUST00000091950	Kdm3b	--
circRNA_1423	NA	NA	Gm17557	18	34952658	34970114	+	17457	3498	whole_trans	ENSMUST00000108555	Gm17557	--
circRNA_1424	NA	NA	Gm17557	18	34952658	34973215	+	20558	3498	whole_trans	ENSMUST00000108555	Gm17557	--
circRNA_1425	NA	NA	Kdm3b	18	34963104	34973215	+	10112	2419	exonic	ENSMUST00000043775	Kdm3b	--
circRNA_1426	NA	NA	Kdm3b	18	34967895	34973215	+	5321	1819	exonic	ENSMUST00000091950	Kdm3b	--
circRNA_1427	NA	NA	Kdm3b	18	34972026	34973215	+	1190	368	exonic	ENSMUST00000091950	Kdm3b	--
circRNA_1428	NA	NA	Kdm3b	18	34972026	34979542	+	7517	476	exonic	ENSMUST00000091950	Kdm3b	--
circRNA_1429	NA	NA	Kdm3b	18	34979435	34983365	+	3931	516	exonic	ENSMUST00000091950	Kdm3b	--
circRNA_1430	NA	NA	Kdm3b	18	34982026	34983365	+	1340	408	exonic	ENSMUST00000091950	Kdm3b	--
circRNA_1431	NA	NA	Kdm3b	18	34988068	34988952	+	885	394	exonic	ENSMUST00000043775	Kdm3b	--
circRNA_1432	NA	NA	Etf1	18	35069399	35069908	-	510	330	exonic	ENSMUST00000025218	Etf1	--
circRNA_1433	NA	NA	Hspa9	18	35107565	35111059	-	3495	488	exonic	ENSMUST00000025217	Hspa9	--
circRNA_1434	mmu_circ_0000860	Likely	Ctnna1	18	35312255	35314194	+	1940	303	exonic	NM_009818;	Ctnna1;	Memczak2013, Wang2012;
circRNA_1435	NA	NA	Ctnna1	18	35312255	35334870	+	22616	590	exonic	ENSMUST00000042345	Ctnna1	--
circRNA_1436	NA	NA	Ctnna1	18	35312255	35342207	+	29953	1064	exonic	ENSMUST00000042345	Ctnna1	--
circRNA_1437	NA	NA	Lrrtm2	18	35312255	35383229	+	70975	5665	whole_trans	ENSMUST00000091636	Lrrtm2	--
circRNA_1438	NA	NA	Ctnna1	18	35313999	35334073	+	20075	363	exonic	ENSMUST00000042345	Ctnna1	--
circRNA_1439	NA	NA	Ctnna1	18	35333907	35334870	+	964	287	exonic	ENSMUST00000042345	Ctnna1	--
circRNA_1440	NA	NA	Ctnna1	18	35333907	35342207	+	8301	761	exonic	ENSMUST00000042345	Ctnna1	--
circRNA_1441	NA	NA	Ctnna1	18	35339339	35342207	+	2869	474	exonic	ENSMUST00000042345	Ctnna1	--
circRNA_1442	NA	NA	Ctnna1	18	35381719	35383229	+	1511	234	exonic	ENSMUST00000042345	Ctnna1	--
circRNA_1443	NA	NA	Ctnna1	18	35381719	35395354	+	13636	327	exonic	ENSMUST00000042345	Ctnna1	--
circRNA_1444	NA	NA	Ctnna1	18	35399037	35404502	+	5466	510	exonic	ENSMUST00000042345	Ctnna1	--
circRNA_1445	NA	NA	Sil1	18	35428693	35429364	-	672	262	exonic	ENSMUST00000025215	Sil1	--
circRNA_1446	NA	NA	Sil1	18	35477496	35485129	-	7634	314	exonic	ENSMUST00000025215	Sil1	--
circRNA_1447	NA	NA	Sil1	18	35477496	35500851	-	23356	414	exonic	ENSMUST00000025215	Sil1	--
circRNA_1448	NA	NA	Sil1	18	35477496	35508414	-	30919	535	exonic	ENSMUST00000025215	Sil1	--
circRNA_1449	NA	NA	Sil1	18	35484938	35508414	-	23477	413	exonic	ENSMUST00000025215	Sil1	--
circRNA_1450	NA	NA	Sil1	18	35577711	35598034	-	20324	253	exonic	ENSMUST00000025215	Sil1	--
circRNA_1451	NA	NA	Matr3	18	35731497	35732589	+	1093	1093	exonic	ENSMUST00000041514	Matr3	--
circRNA_1452	NA	NA	Matr3	18	35740824	35744535	+	3712	963	exonic	ENSMUST00000041514	Matr3	--
circRNA_1453	NA	NA	Matr3	18	35743532	35744535	+	1004	411	exonic	ENSMUST00000041514	Matr3	--
circRNA_1454	NA	NA	Matr3	18	35744169	35744535	+	367	367	exonic	ENSMUST00000041514	Matr3	--
circRNA_1455	NA	NA	Matr3	18	35747285	35748107	+	823	345	exonic	ENSMUST00000041514	Matr3	--
circRNA_1456	mmu_circ_0000861	Likely	Paip2	18	35770525	35773156	+	2632	344	exonic	NM_026420;	Paip2;	Memczak2013, Wang2012;
circRNA_1457	NA	NA	Paip2	18	35772977	35773156	+	180	180	exonic	ENSMUST00000041314	Paip2	--
circRNA_1458	NA	NA	Dnajc18	18	35840420	35846507	-	6088	576	exonic	ENSMUST00000025208	Dnajc18	--
circRNA_1459	NA	NA	Dnajc18	18	35842872	35846507	-	3636	293	exonic	ENSMUST00000025208	Dnajc18	--
circRNA_1460	NA	NA	Ankhd1	18	36734673	36738428	+	3756	308	exonic	ENSMUST00000134146	Ankhd1	--
circRNA_1461	NA	NA	Ankhd1	18	36734673	36740869	+	6197	456	exonic	ENSMUST00000134146	Ankhd1	--
circRNA_1462	NA	NA	Ankhd1	18	36734673	36743413	+	8741	604	exonic	ENSMUST00000115692	Ankhd1	--
circRNA_1463	NA	NA	Ankhd1	18	36734673	36749235	+	14563	520	whole_trans	ENSMUST00000143966	Ankhd1	--
circRNA_1464	NA	NA	Ankhd1	18	36734673	36751195	+	16523	520	whole_trans	ENSMUST00000143966	Ankhd1	--
circRNA_1465	NA	NA	Ankhd1	18	36734673	36760529	+	25857	520	whole_trans	ENSMUST00000143966	Ankhd1	--
circRNA_1466	NA	NA	Ankhd1	18	36734673	36774471	+	39799	520	whole_trans	ENSMUST00000143966	Ankhd1	--
circRNA_1467	NA	NA	Ankhd1	18	36738272	36740869	+	2598	305	exonic	ENSMUST00000134146	Ankhd1	--
circRNA_1468	NA	NA	Ankhd1	18	36738272	36743413	+	5142	453	exonic	ENSMUST00000115692	Ankhd1	--
circRNA_1469	NA	NA	Ankhd1	18	36738272	36751195	+	12924	520	whole_trans	ENSMUST00000143966	Ankhd1	--
circRNA_1470	NA	NA	Ankhd1	18	36738272	36773630	+	35359	520	whole_trans	ENSMUST00000143966	Ankhd1	--
circRNA_1471	NA	NA	Ankhd1	18	36740722	36743413	+	2692	296	exonic	ENSMUST00000115692	Ankhd1	--
circRNA_1472	NA	NA	Ankhd1	18	36740722	36749235	+	8514	520	whole_trans	ENSMUST00000143966	Ankhd1	--
circRNA_1473	NA	NA	Ankhd1	18	36740722	36751195	+	10474	520	whole_trans	ENSMUST00000143966	Ankhd1	--
circRNA_1474	NA	NA	Ankhd1	18	36740722	36753976	+	13255	520	whole_trans	ENSMUST00000143966	Ankhd1	--
circRNA_1475	NA	NA	Ankhd1	18	36740722	36760529	+	19808	520	whole_trans	ENSMUST00000143966	Ankhd1	--
circRNA_1476	mmu_circ_0000862	Include	Ankhd1	18	36743266	36751195	+	7930	477	exonic	ENSMUST00000115692	Ankhd1	--
circRNA_1477	mmu_circ_0000862	Likely	Ankhd1	18	36743266	36753976	+	10711	715	exonic	NM_175375;	Ankhd1;	Memczak2013;
circRNA_1478	NA	NA	Ankhd1	18	36743266	36754647	+	11382	907	exonic	ENSMUST00000115692	Ankhd1	--
circRNA_1479	mmu_circ_0000862	Include	Ankhd1	18	36749002	36751195	+	2194	329	exonic	ENSMUST00000115692	Ankhd1	--
circRNA_1480	NA	NA	Ankhd1	18	36749002	36753976	+	4975	567	exonic	ENSMUST00000115692	Ankhd1	--
circRNA_1481	NA	NA	Ankhd1	18	36749002	36754647	+	5646	759	exonic	ENSMUST00000115692	Ankhd1	--
circRNA_1482	NA	NA	Gm6542	18	36749002	36774471	+	25470	772	whole_trans	ENSMUST00000153606	Gm6542	--
circRNA_1483	NA	NA	Ankhd1	18	36751101	36754647	+	3547	525	exonic	ENSMUST00000115692	Ankhd1	--
circRNA_1484	NA	NA	Gm6542	18	36754456	36773630	+	19175	772	whole_trans	ENSMUST00000153606	Gm6542	--
circRNA_1485	NA	NA	Gm6542	18	36760420	36774471	+	14052	772	whole_trans	ENSMUST00000153606	Gm6542	--
circRNA_1486	NA	NA	Ankhd1	18	36760420	36784921	+	24502	1005	whole_trans	ENSMUST00000152060	Ankhd1	--
circRNA_1487	NA	NA	Ankhd1	18	36771454	36774471	+	3018	415	exonic	ENSMUST00000115692	Ankhd1	--
circRNA_1488	NA	NA	Ankhd1	18	36791721	36792507	+	787	404	exonic	ENSMUST00000115692	Ankhd1	--
circRNA_1489	NA	NA	Ankhd1	18	36793881	36794459	+	579	357	exonic	ENSMUST00000115692	Ankhd1	--
circRNA_1490	NA	NA	Ankhd1	18	36793881	36798362	+	4482	696	exonic	ENSMUST00000115692	Ankhd1	--
circRNA_1491	NA	NA	Ankhd1	18	36797859	36798362	+	504	339	exonic	ENSMUST00000115692	Ankhd1	--
circRNA_1492	NA	NA	Ankhd1	18	36797859	36800014	+	2156	435	exonic	ENSMUST00000115692	Ankhd1	--
circRNA_1493	NA	NA	Ankhd1	18	36806345	36808394	+	2050	1760	exonic	ENSMUST00000115692	Ankhd1	--
circRNA_1494	NA	NA	Ankhd1	18	36815077	36817792	+	2716	569	exonic	ENSMUST00000115692	Ankhd1	--
circRNA_1495	NA	NA	Ik	18	36907002	36910921	+	3920	718	exonic	ENSMUST00000007042	Ik	--
circRNA_1496	NA	NA	Wdr55	18	36922503	36922672	+	170	170	exonic	ENSMUST00000049323	Wdr55	--
circRNA_1497	NA	NA	Hars2	18	36947156	36948324	+	1169	427	exonic	ENSMUST00000152954	Hars2	--
circRNA_1498	NA	NA	Hars2	18	36947553	36948324	+	772	301	exonic	ENSMUST00000152954	Hars2	--
circRNA_1499	NA	NA	Diap1	18	38011205	38014258	-	3054	513	exonic	ENSMUST00000115634	Diap1	--
circRNA_1500	NA	NA	Diap1	18	38063410	38064813	-	1404	258	exonic	ENSMUST00000115634	Diap1	--
circRNA_1501	NA	NA	0610009O20Rik	18	38410740	38411054	+	315	233	exonic	ENSMUST00000025314	0610009O20Rik	--
circRNA_1502	NA	NA	Rnf14	18	38459408	38461461	+	2054	487	exonic	ENSMUST00000072376	Rnf14	--
circRNA_1503	NA	NA	Rnf14	18	38459408	38468049	+	8642	1018	exonic	ENSMUST00000072376	Rnf14	--
circRNA_1504	NA	NA	Rnf14	18	38459408	38469367	+	9960	1247	exonic	ENSMUST00000072376	Rnf14	--
circRNA_1505	NA	NA	Rnf14	18	38459408	38473038	+	13631	1420	exonic	ENSMUST00000072376	Rnf14	--
circRNA_1506	NA	NA	Rnf14	18	38459408	38474457	+	15050	1551	exonic	ENSMUST00000072376	Rnf14	--
circRNA_1507	NA	NA	Rnf14	18	38472866	38474457	+	1592	304	exonic	ENSMUST00000072376	Rnf14	--
circRNA_1508	NA	NA	Ndfip1	18	38602571	38612083	+	9513	432	exonic	ENSMUST00000025293	Ndfip1	--
circRNA_1509	NA	NA	Ndfip1	18	38607345	38612083	+	4739	344	exonic	ENSMUST00000025293	Ndfip1	--
circRNA_1510	NA	NA	Ndfip1	18	38611209	38612083	+	875	213	exonic	ENSMUST00000025293	Ndfip1	--
circRNA_1511	NA	NA	Ndfip1	18	38611209	38615775	+	4567	280	exonic	ENSMUST00000025293	Ndfip1	--
circRNA_1512	NA	NA	Fgf1	18	39006701	39018402	-	11702	307	exonic	ENSMUST00000040647	Fgf1	--
circRNA_1513	mmu_circ_0000863	Likely	Arhgap26	18	39257284	39261894	+	4611	230	exonic	NM_175164;	Arhgap26;	Memczak2013;
circRNA_1514	mmu_circ_0000864	Likely	Arhgap26	18	39257284	39271554	+	14271	443	exonic	NM_175164;	Arhgap26;	Memczak2013;
circRNA_1515	NA	NA	Arhgap26	18	39257284	39281557	+	24274	678	exonic	ENSMUST00000097593	Arhgap26	--
circRNA_1516	NA	NA	Arhgap26	18	39257284	39291804	+	34521	775	whole_trans	ENSMUST00000123820	Arhgap26	--
circRNA_1517	NA	NA	Arhgap26	18	39257284	39309772	+	52489	775	whole_trans	ENSMUST00000123820	Arhgap26	--
circRNA_1518	NA	NA	Arhgap26	18	39271444	39279877	+	8434	216	exonic	ENSMUST00000097593	Arhgap26	--
circRNA_1519	mmu_circ_0000865	Include	Arhgap26	18	39279773	39291804	+	12032	431	exonic	ENSMUST00000097593	Arhgap26	--
circRNA_1520	mmu_circ_0000865	Likely	Arhgap26	18	39279773	39309772	+	30000	510	exonic	NM_175164;	Arhgap26;	Memczak2013;
circRNA_1521	NA	NA	Arhgap26	18	39279773	39364974	+	85202	547	exonic	ENSMUST00000097593	Arhgap26	--
circRNA_1522	mmu_circ_0000865	Include	Arhgap26	18	39281428	39291804	+	10377	326	exonic	ENSMUST00000097593	Arhgap26	--
circRNA_1523	mmu_circ_0000865	Include	Arhgap26	18	39286487	39291804	+	5318	196	exonic	ENSMUST00000097593	Arhgap26	--
circRNA_1524	mmu_circ_0000866	Likely	Arhgap26	18	39286487	39309772	+	23286	275	exonic	NM_175164;	Arhgap26;	Memczak2013;
circRNA_1525	mmu_circ_0000867	Include	Arhgap26	18	39387022	39389619	+	2598	141	exonic	ENSMUST00000097593	Arhgap26	--
circRNA_1526	mmu_circ_0000867	Likely	Arhgap26	18	39387022	39406578	+	19557	394	exonic	NM_175164;	Arhgap26;	Memczak2013;
circRNA_1527	NA	NA	Arhgap26	18	39403260	39406578	+	3319	253	exonic	ENSMUST00000097593	Arhgap26	--
circRNA_1528	NA	NA	Gm15336	18	39403260	39466506	+	63247	1571	whole_trans	ENSMUST00000128894	Gm15336	--
circRNA_1529	NA	NA	Arhgap26	18	39446181	39466506	+	20326	450	exonic	ENSMUST00000097593	Arhgap26	--
circRNA_1530	NA	NA	Arhgap26	18	39456439	39466506	+	10068	290	exonic	ENSMUST00000097593	Arhgap26	--
circRNA_1531	NA	NA	Nr3c1	18	39575350	39588434	-	13085	991	exonic	ENSMUST00000115567	Nr3c1	--
circRNA_1532	NA	NA	Nr3c1	18	39580230	39588434	-	8205	833	exonic	ENSMUST00000115567	Nr3c1	--
circRNA_1533	NA	NA	Nr3c1	18	39645652	39646899	-	1248	1248	exonic	ENSMUST00000115567	Nr3c1	--
circRNA_1534	NA	NA	Yipf5	18	40370402	40371869	-	1468	319	exonic	ENSMUST00000025364	Yipf5	--
circRNA_1535	NA	NA	Prelid2	18	42092255	42097345	-	5091	293	exonic	ENSMUST00000172043	Prelid2	--
circRNA_1536	NA	NA	Lars	18	42376506	42404564	-	28059	2448	exonic	ENSMUST00000097590	Lars	--
circRNA_1537	NA	NA	Lars	18	42401557	42405731	-	4175	771	exonic	ENSMUST00000097590	Lars	--
circRNA_1538	NA	NA	Rps19-ps4	18	42401557	42416848	-	15292	450	whole_trans	ENSMUST00000100595	Rps19-ps4	--
circRNA_1539	NA	NA	Lars	18	42410483	42411034	-	552	169	exonic	ENSMUST00000097590	Lars	--
circRNA_1540	NA	NA	Rps19-ps4	18	42410483	42416848	-	6366	450	whole_trans	ENSMUST00000100595	Rps19-ps4	--
circRNA_1541	NA	NA	Rbm27	18	42447762	42451761	+	4000	244	exonic	ENSMUST00000115550	Rbm27	--
circRNA_1542	NA	NA	AC125110.1	18	42459904	42480571	+	20668	63	whole_trans	ENSMUST00000175194	AC125110.1	--
circRNA_1543	NA	NA	Rbm27	18	42465334	42477404	+	12071	450	exonic	ENSMUST00000115550	Rbm27	--
circRNA_1544	NA	NA	Rbm27	18	42465334	42479600	+	14267	595	exonic	ENSMUST00000115550	Rbm27	--
circRNA_1545	NA	NA	Rbm27	18	42477255	42479600	+	2346	295	exonic	ENSMUST00000115550	Rbm27	--
circRNA_1546	NA	NA	Rbm27	18	42477255	42487172	+	9918	1250	exonic	ENSMUST00000115550	Rbm27	--
circRNA_1547	NA	NA	Rbm27	18	42479456	42487172	+	7717	1100	exonic	ENSMUST00000115550	Rbm27	--
circRNA_1548	NA	NA	Rbm27	18	42480418	42483852	+	3435	595	exonic	ENSMUST00000115550	Rbm27	--
circRNA_1549	NA	NA	Rbm27	18	42480418	42485678	+	5261	715	exonic	ENSMUST00000115550	Rbm27	--
circRNA_1550	NA	NA	Rbm27	18	42480418	42487172	+	6755	955	exonic	ENSMUST00000115550	Rbm27	--
circRNA_1551	NA	NA	Rbm27	18	42480418	42493051	+	12634	1249	exonic	ENSMUST00000115550	Rbm27	--
circRNA_1552	NA	NA	Rbm27	18	42485559	42487172	+	1614	360	exonic	ENSMUST00000115550	Rbm27	--
circRNA_1553	NA	NA	Rbm27	18	42492434	42493051	+	618	294	exonic	ENSMUST00000115550	Rbm27	--
circRNA_1554	mmu_circ_0000868	Include	Tcerg1	18	42679022	42682720	+	3699	379	exonic	ENSMUST00000115545	Tcerg1	--
circRNA_1555	mmu_circ_0000868	Include	Tcerg1	18	42679022	42684006	+	4985	839	exonic	ENSMUST00000115545	Tcerg1	--
circRNA_1556	NA	NA	Tcerg1	18	42679022	42697710	+	18689	1485	exonic	ENSMUST00000115545	Tcerg1	--
circRNA_1557	NA	NA	Tcerg1	18	42690302	42697710	+	7409	646	exonic	ENSMUST00000115545	Tcerg1	--
circRNA_1558	NA	NA	Tcerg1	18	42713062	42727689	+	14628	525	exonic	ENSMUST00000115545	Tcerg1	--
circRNA_1559	NA	NA	Tcerg1	18	42727525	42728264	+	740	348	exonic	ENSMUST00000115545	Tcerg1	--
circRNA_1560	NA	NA	Tcerg1	18	42727525	42730848	+	3324	528	exonic	ENSMUST00000115545	Tcerg1	--
circRNA_1561	NA	NA	Ppp2r2b	18	42891441	42900847	-	9407	377	exonic	ENSMUST00000136118	Ppp2r2b	--
circRNA_1562	NA	NA	Dpysl3	18	43492526	43493691	-	1166	299	exonic	ENSMUST00000121805	Dpysl3	--
circRNA_1563	NA	NA	Dcp2	18	44555527	44560069	+	4543	379	exonic	ENSMUST00000025350	Dcp2	--
circRNA_1564	NA	NA	Dcp2	18	44564864	44565414	+	551	374	exonic	ENSMUST00000025350	Dcp2	--
circRNA_1565	NA	NA	Mcc	18	44650778	44653199	-	2422	371	exonic	ENSMUST00000089874	Mcc	--
circRNA_1566	NA	NA	Mcc	18	44650778	44679313	-	28536	657	exonic	ENSMUST00000089874	Mcc	--
circRNA_1567	NA	NA	Mcc	18	44669751	44679313	-	9563	286	exonic	ENSMUST00000089874	Mcc	--
circRNA_1568	NA	NA	Mcc	18	44669751	44693954	-	24204	400	exonic	ENSMUST00000089874	Mcc	--
circRNA_1569	NA	NA	Mcc	18	44884119	44919074	-	34956	457	exonic	ENSMUST00000089874	Mcc	--
circRNA_1570	NA	NA	Mcc	18	44918830	44919074	-	245	245	exonic	ENSMUST00000089874	Mcc	--
circRNA_1571	NA	NA	Ythdc2	18	45019585	45024124	+	4540	726	exonic	ENSMUST00000037763	Ythdc2	--
circRNA_1572	mmu_circ_0000870	Likely	Kcnn2	18	45751660	45752078	+	419	419	exonic	NM_080465;	Kcnn2;	Memczak2013;
circRNA_1573	NA	NA	Trim36	18	46348045	46348370	-	326	326	exonic	ENSMUST00000037011	Trim36	--
circRNA_1574	NA	NA	AC124717.1	18	46406216	46422611	-	16396	92	whole_trans	ENSMUST00000104678	AC124717.1	--
circRNA_1575	NA	NA	Pggt1b	18	46417739	46422611	-	4873	353	exonic	ENSMUST00000025354	Pggt1b	--
circRNA_1576	NA	NA	Pggt1b	18	46417739	46434362	-	16624	472	exonic	ENSMUST00000025354	Pggt1b	--
circRNA_1577	NA	NA	Dtwd2	18	49883276	49888113	-	4838	379	exonic	ENSMUST00000025383	Dtwd2	--
circRNA_1578	NA	NA	Dtwd2	18	49883276	49888980	-	5705	536	exonic	ENSMUST00000139852	Dtwd2	--
circRNA_1579	NA	NA	Dmxl1	18	50003440	50031445	+	28006	2692	exonic	ENSMUST00000041772	Dmxl1	--
circRNA_1580	NA	NA	Dmxl1	18	50016887	50018938	+	2052	359	exonic	ENSMUST00000041772	Dmxl1	--
circRNA_1581	NA	NA	Dmxl1	18	50016887	50031445	+	14559	2168	exonic	ENSMUST00000041772	Dmxl1	--
circRNA_1582	NA	NA	Dmxl1	18	50027629	50031445	+	3817	445	exonic	ENSMUST00000041772	Dmxl1	--
circRNA_1583	NA	NA	Dmxl1	18	50037337	50040496	+	3160	1791	exonic	ENSMUST00000041772	Dmxl1	--
circRNA_1584	NA	NA	Dmxl1	18	50037337	50053951	+	16615	3566	exonic	ENSMUST00000041772	Dmxl1	--
circRNA_1585	NA	NA	Dmxl1	18	50040389	50051306	+	10918	804	exonic	ENSMUST00000041772	Dmxl1	--
circRNA_1586	NA	NA	Dmxl1	18	50048370	50049214	+	845	268	exonic	ENSMUST00000041772	Dmxl1	--
circRNA_1587	NA	NA	Dmxl1	18	50048370	50062682	+	14313	2421	exonic	ENSMUST00000041772	Dmxl1	--
circRNA_1588	NA	NA	Dmxl1	18	50052873	50117047	+	64175	3190	exonic	ENSMUST00000041772	Dmxl1	--
circRNA_1589	NA	NA	Dmxl1	18	50054636	50094987	+	40352	1737	exonic	ENSMUST00000041772	Dmxl1	--
circRNA_1590	NA	NA	Sncaip	18	53065459	53067131	+	1673	1150	exonic	ENSMUST00000115410	Sncaip	--
circRNA_1591	NA	NA	Snx2	18	53349309	53359552	+	10244	535	exonic	ENSMUST00000037850	Snx2	--
circRNA_1592	NA	NA	Snx2	18	53349309	53362773	+	13465	614	exonic	ENSMUST00000037850	Snx2	--
circRNA_1593	NA	NA	Snx24	18	53487066	53499888	+	12823	189	exonic	ENSMUST00000165032	Snx24	--
circRNA_1594	NA	NA	Cep120	18	53857249	53866635	-	9387	384	exonic	ENSMUST00000049811	Cep120	--
circRNA_1595	mmu_circ_0000872	Likely	Csnk1g3	18	54055185	54066323	+	11139	535	exonic	NM_152809;	Csnk1g3;	Memczak2013;
circRNA_1596	NA	NA	Csnk1g3	18	54055185	54093199	+	38015	1335	exonic	ENSMUST00000069597	Csnk1g3	--
circRNA_1597	mmu_circ_0000874	Likely	Zfp608	18	55106207	55106462	-	256	256	exonic	NM_175751;	Zfp608;	Memczak2013;
circRNA_1598	NA	NA	Gm17270	18	55106207	55148360	-	42154	3340	whole_trans	ENSMUST00000168742	Gm17270	--
circRNA_1599	NA	NA	Zfp608	18	55147265	55148360	-	1096	1096	exonic	ENSMUST00000064763	Zfp608	--
circRNA_1600	NA	NA	Gramd3	18	56629187	56657067	+	27881	1174	exonic	ENSMUST00000116636	Gramd3	--
circRNA_1601	NA	NA	Aldh7a1	18	56691144	56692248	-	1105	396	exonic	ENSMUST00000174518	Aldh7a1	--
circRNA_1602	NA	NA	Aldh7a1	18	56704619	56708233	-	3615	256	exonic	ENSMUST00000174518	Aldh7a1	--
circRNA_1603	NA	NA	Phax	18	56735116	56739954	+	4839	708	exonic	ENSMUST00000130163	Phax	--
circRNA_1604	NA	NA	Lmnb1	18	56888055	56892991	+	4937	580	exonic	ENSMUST00000025486	Lmnb1	--
circRNA_1605	NA	NA	Lmnb1	18	56888055	56902969	+	14915	659	whole_trans	ENSMUST00000128651	Lmnb1	--
circRNA_1606	NA	NA	Lmnb1	18	56899475	56902969	+	3495	552	exonic	ENSMUST00000025486	Lmnb1	--
circRNA_1607	NA	NA	2021-03-03	18	56942673	56971729	-	29057	659	exonic	ENSMUST00000102912	2021-03-03	--
circRNA_1608	NA	NA	2021-03-03	18	56967318	56971729	-	4412	449	exonic	ENSMUST00000102912	2021-03-03	--
circRNA_1609	NA	NA	Prrc1	18	57522087	57525003	+	2917	668	exonic	ENSMUST00000025490	Prrc1	--
circRNA_1610	NA	NA	Prrc1	18	57522087	57534344	+	12258	935	exonic	ENSMUST00000025490	Prrc1	--
circRNA_1611	NA	NA	Prrc1	18	57524843	57534344	+	9502	428	exonic	ENSMUST00000025490	Prrc1	--
circRNA_1612	NA	NA	Prrc1	18	57531021	57534344	+	3324	267	exonic	ENSMUST00000025490	Prrc1	--
circRNA_1613	NA	NA	Slc12a2	18	58055936	58086167	+	30232	1967	exonic	ENSMUST00000115366	Slc12a2	--
circRNA_1614	NA	NA	Slc12a2	18	58056998	58059053	+	2056	312	exonic	ENSMUST00000115366	Slc12a2	--
circRNA_1615	NA	NA	Slc12a2	18	58072491	58081540	+	9050	611	exonic	ENSMUST00000115366	Slc12a2	--
circRNA_1616	NA	NA	Fbn2	18	58180024	58180844	-	821	246	exonic	ENSMUST00000025497	Fbn2	--
circRNA_1617	mmu_circ_0000875	Likely	Fbn2	18	58308645	58349990	-	41346	420	exonic	NM_010181;	Fbn2;	Memczak2013;
circRNA_1618	NA	NA	Slc27a6	18	58731683	58741949	+	10267	488	exonic	ENSMUST00000025500	Slc27a6	--
circRNA_1619	NA	NA	Isoc1	18	58830862	58833020	+	2159	441	exonic	ENSMUST00000025503	Isoc1	--
circRNA_1620	NA	NA	Dctn4	18	60709840	60714858	+	5019	335	exonic	ENSMUST00000115326	Dctn4	--
circRNA_1621	NA	NA	Synpo	18	60789106	60789739	-	634	634	exonic	ENSMUST00000143275	Synpo	--
circRNA_1622	NA	NA	Ndst1	18	60854990	60873286	-	18297	1642	whole_trans	ENSMUST00000115312	Ndst1	--
circRNA_1623	NA	NA	Ndst1	18	60863391	60873286	-	9896	1648	exonic	ENSMUST00000066785	Ndst1	--
circRNA_1624	NA	NA	Ndst1	18	60867255	60873286	-	6032	1405	exonic	ENSMUST00000066785	Ndst1	--
circRNA_1625	NA	NA	Ndst1	18	60872377	60873286	-	910	910	exonic	ENSMUST00000066785	Ndst1	--
circRNA_1626	NA	NA	Cd74	18	60967562	60968744	+	1183	313	exonic	ENSMUST00000097563	Cd74	--
circRNA_1627	NA	NA	Csf1r	18	61265435	61274591	+	9157	1245	exonic	ENSMUST00000025523	Csf1r	--
circRNA_1628	mmu_circ_0000876	Likely	Hmgxb3	18	61300445	61301444	-	1000	317	exonic	NM_134134;	Hmgxb3;	Memczak2013;
circRNA_1629	NA	NA	Hmgxb3	18	61300445	61306210	-	5766	445	exonic	ENSMUST00000091884	Hmgxb3	--
circRNA_1630	NA	NA	Hmgxb3	18	61300445	61310172	-	9728	897	exonic	ENSMUST00000091884	Hmgxb3	--
circRNA_1631	NA	NA	Hmgxb3	18	61300445	61317415	-	16971	1590	exonic	ENSMUST00000091884	Hmgxb3	--
circRNA_1632	NA	NA	Hmgxb3	18	61306083	61307202	-	1120	430	exonic	ENSMUST00000091884	Hmgxb3	--
circRNA_1633	NA	NA	Hmgxb3	18	61306083	61310172	-	4090	580	exonic	ENSMUST00000091884	Hmgxb3	--
circRNA_1634	NA	NA	Hmgxb3	18	61306083	61311937	-	5855	679	exonic	ENSMUST00000091884	Hmgxb3	--
circRNA_1635	NA	NA	Hmgxb3	18	61310023	61311937	-	1915	249	exonic	ENSMUST00000091884	Hmgxb3	--
circRNA_1636	NA	NA	Hmgxb3	18	61310023	61317415	-	7393	843	exonic	ENSMUST00000091884	Hmgxb3	--
circRNA_1637	NA	NA	Hmgxb3	18	61311839	61315086	-	3248	370	exonic	ENSMUST00000091884	Hmgxb3	--
circRNA_1638	NA	NA	Hmgxb3	18	61311839	61322682	-	10844	825	exonic	ENSMUST00000091884	Hmgxb3	--
circRNA_1639	NA	NA	Hmgxb3	18	61314682	61317415	-	2734	594	exonic	ENSMUST00000091884	Hmgxb3	--
circRNA_1640	NA	NA	Hmgxb3	18	61316997	61317415	-	419	323	exonic	ENSMUST00000091884	Hmgxb3	--
circRNA_1641	NA	NA	Hmgxb3	18	61316997	61325237	-	8241	554	exonic	ENSMUST00000091884	Hmgxb3	--
circRNA_1642	NA	NA	Rps2-ps10	18	61398063	61424719	+	26657	708	whole_trans	ENSMUST00000091882	Rps2-ps10	--
circRNA_1643	NA	NA	Pde6a	18	61422070	61424719	+	2650	407	exonic	ENSMUST00000025468	Pde6a	--
circRNA_1644	NA	NA	Pde6a	18	61422070	61445714	+	23645	778	exonic	ENSMUST00000025468	Pde6a	--
circRNA_1645	NA	NA	Ppargc1b	18	61475391	61482962	-	7572	387	exonic	ENSMUST00000075299	Ppargc1b	--
circRNA_1646	NA	NA	Arhgef37	18	61677649	61683657	-	6009	469	exonic	ENSMUST00000171629	Arhgef37	--
circRNA_1647	mmu_circ_0000877	Include	Csnk1a1	18	61727918	61729216	+	1299	226	exonic	ENSMUST00000165123	Csnk1a1	--
circRNA_1648	mmu_circ_0000877	Include	Csnk1a1	18	61729118	61735203	+	6086	239	exonic	ENSMUST00000165123	Csnk1a1	--
circRNA_1649	NA	NA	Ablim3	18	61999344	62016839	-	17496	606	exonic	ENSMUST00000166783	Ablim3	--
circRNA_1650	NA	NA	Ablim3	18	62005444	62016839	-	11396	518	exonic	ENSMUST00000166783	Ablim3	--
circRNA_1651	NA	NA	Sh3tc2	18	62120598	62127770	+	7173	227	exonic	ENSMUST00000172152	Sh3tc2	--
circRNA_1652	NA	NA	Sh3tc2	18	62120598	62137726	+	17129	946	exonic	ENSMUST00000172152	Sh3tc2	--
circRNA_1653	NA	NA	Sh3tc2	18	62127643	62137726	+	10084	847	exonic	ENSMUST00000172152	Sh3tc2	--
circRNA_1654	NA	NA	Sh3tc2	18	62127643	62150972	+	23330	2905	exonic	ENSMUST00000172152	Sh3tc2	--
circRNA_1655	NA	NA	Sh3tc2	18	62132941	62137726	+	4786	613	exonic	ENSMUST00000172152	Sh3tc2	--
circRNA_1656	NA	NA	Sh3tc2	18	62147210	62150972	+	3763	2058	exonic	ENSMUST00000172152	Sh3tc2	--
circRNA_1657	NA	NA	Fbxo38	18	62695770	62700700	-	4931	300	exonic	ENSMUST00000048688	Fbxo38	--
circRNA_1658	NA	NA	Napg	18	63145833	63151533	+	5701	327	exonic	ENSMUST00000025474	Napg	--
circRNA_1659	NA	NA	Fam38b	18	63304569	63306660	-	2092	425	exonic	ENSMUST00000047480	Fam38b	--
circRNA_1660	NA	NA	Wdr7	18	63879872	63899901	+	20030	1591	exonic	ENSMUST00000072726	Wdr7	--
circRNA_1661	NA	NA	Wdr7	18	63879872	63920439	+	40568	2002	exonic	ENSMUST00000072726	Wdr7	--
circRNA_1662	NA	NA	Wdr7	18	63895233	63899901	+	4669	861	exonic	ENSMUST00000072726	Wdr7	--
circRNA_1663	NA	NA	Wdr7	18	63898397	63920439	+	22043	1023	exonic	ENSMUST00000072726	Wdr7	--
circRNA_1664	NA	NA	Wdr7	18	63898397	63955935	+	57539	2221	exonic	ENSMUST00000072726	Wdr7	--
circRNA_1665	mmu_circ_0000878	Likely	Wdr7	18	63914690	63920439	+	5750	411	exonic	NM_001014981;	Wdr7;	Memczak2013;
circRNA_1666	NA	NA	Wdr7	18	63914690	63955935	+	41246	1609	exonic	ENSMUST00000072726	Wdr7	--
circRNA_1667	NA	NA	Wdr7	18	63914690	63984892	+	70203	1723	exonic	ENSMUST00000072726	Wdr7	--
circRNA_1668	NA	NA	Wdr7	18	63920225	63955935	+	35711	1413	exonic	ENSMUST00000072726	Wdr7	--
circRNA_1669	NA	NA	Wdr7	18	63937182	63939611	+	2430	859	exonic	ENSMUST00000072726	Wdr7	--
circRNA_1670	NA	NA	Wdr7	18	63937182	63955935	+	18754	1198	exonic	ENSMUST00000072726	Wdr7	--
circRNA_1671	NA	NA	Wdr7	18	63937182	63984892	+	47711	1312	exonic	ENSMUST00000072726	Wdr7	--
circRNA_1672	NA	NA	Wdr7	18	63939523	63955935	+	16413	428	exonic	ENSMUST00000072726	Wdr7	--
circRNA_1673	NA	NA	Wdr7	18	63939523	64025160	+	85638	764	exonic	ENSMUST00000072726	Wdr7	--
circRNA_1674	mmu_circ_0000879	Include	Wdr7	18	63953879	63955935	+	2057	243	exonic	ENSMUST00000072726	Wdr7	--
circRNA_1675	mmu_circ_0000880;mmu_circ_0000881	Likely	Wdr7	18	63953879	63984892	+	31014	357	exonic	NM_001014981;NM_001014981;	Wdr7;Wdr7;	Memczak2013;Memczak2013;
circRNA_1676	NA	NA	Wdr7	18	63953879	64025160	+	71282	579	exonic	ENSMUST00000072726	Wdr7	--
circRNA_1677	NA	NA	Wdr7	18	63984779	64025160	+	40382	336	exonic	ENSMUST00000072726	Wdr7	--
circRNA_1678	NA	NA	Wdr7	18	64084466	64087002	+	2537	351	exonic	ENSMUST00000072726	Wdr7	--
circRNA_1679	NA	NA	Wdr7	18	64084466	64095602	+	11137	451	exonic	ENSMUST00000072726	Wdr7	--
circRNA_1680	NA	NA	Fech	18	64627382	64634859	-	7478	391	exonic	ENSMUST00000025484	Fech	--
circRNA_1681	NA	NA	Fech	18	64627382	64638424	-	11043	511	exonic	ENSMUST00000025484	Fech	--
circRNA_1682	NA	NA	Fech	18	64630336	64634859	-	4524	284	exonic	ENSMUST00000025484	Fech	--
circRNA_1683	NA	NA	Fech	18	64630336	64638424	-	8089	404	exonic	ENSMUST00000025484	Fech	--
circRNA_1684	NA	NA	Fech	18	64630336	64643111	-	12776	528	exonic	ENSMUST00000025484	Fech	--
circRNA_1685	NA	NA	Atp8b1	18	64721234	64721390	-	157	157	exonic	ENSMUST00000025482	Atp8b1	--
circRNA_1686	NA	NA	Nedd4l	18	65234378	65239725	+	5348	175	exonic	ENSMUST00000163516	Nedd4l	--
circRNA_1687	NA	NA	Nedd4l	18	65331929	65333896	+	1968	450	exonic	ENSMUST00000163516	Nedd4l	--
circRNA_1688	NA	NA	Nedd4l	18	65331929	65346038	+	14110	642	exonic	ENSMUST00000163516	Nedd4l	--
circRNA_1689	NA	NA	Nedd4l	18	65331929	65358380	+	26452	1227	exonic	ENSMUST00000163516	Nedd4l	--
circRNA_1690	NA	NA	Nedd4l	18	65333699	65358380	+	24682	975	exonic	ENSMUST00000163516	Nedd4l	--
circRNA_1691	NA	NA	Nedd4l	18	65338573	65358380	+	19808	777	exonic	ENSMUST00000163516	Nedd4l	--
circRNA_1692	NA	NA	Malt1	18	65607207	65608011	+	805	339	exonic	ENSMUST00000049248	Malt1	--
circRNA_1693	NA	NA	Malt1	18	65630043	65632811	+	2769	308	exonic	ENSMUST00000049248	Malt1	--
circRNA_1694	mmu_circ_0000884	Include	Zfp532	18	65798404	65804023	+	5620	359	exonic	ENSMUST00000163962	Zfp532	--
circRNA_1695	mmu_circ_0000885	Likely	Zfp532	18	65798404	65845344	+	46941	638	exonic	NM_207255;	Zfp532;	Memczak2013;
circRNA_1696	mmu_circ_0000885;mmu_circ_0000886	Likely	Zfp532	18	65803847	65816286	+	12440	622	exonic	NM_207255;NM_207255;	Zfp532;Zfp532;	Memczak2013;Memczak2013;
circRNA_1697	mmu_circ_0000885;mmu_circ_0000887	Likely	Zfp532	18	65811214	65816286	+	5073	445	exonic	NM_207255;NM_207255;	Zfp532;Zfp532;	Memczak2013;Memczak2013;
circRNA_1698	mmu_circ_0000885	Include	Zfp532	18	65816005	65816286	+	282	282	exonic	ENSMUST00000168294	Zfp532	--
circRNA_1699	NA	NA	Lman1	18	66152729	66158374	-	5646	741	exonic	ENSMUST00000048260	Lman1	--
circRNA_1700	NA	NA	Lman1	18	66156336	66158374	-	2039	425	exonic	ENSMUST00000048260	Lman1	--
circRNA_1701	NA	NA	Mppe1	18	67397004	67397386	-	383	383	exonic	ENSMUST00000073054	Mppe1	--
circRNA_1702	NA	NA	Impa2	18	67466325	67470409	+	4085	260	exonic	ENSMUST00000025403	Impa2	--
circRNA_1703	NA	NA	Cidea	18	67518364	67519896	+	1533	292	exonic	ENSMUST00000025404	Cidea	--
circRNA_1704	NA	NA	Afg3l2	18	67580640	67593883	-	13244	1000	exonic	ENSMUST00000025408	Afg3l2	--
circRNA_1705	NA	NA	Afg3l2	18	67582599	67591432	-	8834	691	exonic	ENSMUST00000025408	Afg3l2	--
circRNA_1706	NA	NA	Afg3l2	18	67585543	67588908	-	3366	412	exonic	ENSMUST00000025408	Afg3l2	--
circRNA_1707	NA	NA	Afg3l2	18	67585543	67591432	-	5890	537	exonic	ENSMUST00000025408	Afg3l2	--
circRNA_1708	NA	NA	Afg3l2	18	67591308	67593883	-	2576	200	exonic	ENSMUST00000025408	Afg3l2	--
circRNA_1709	mmu_circ_0000888	Include	Spire1	18	67678945	67679544	-	600	217	exonic	ENSMUST00000169986	Spire1	--
circRNA_1710	mmu_circ_0000888	Include	Spire1	18	67678945	67690138	-	11194	460	exonic	ENSMUST00000169986	Spire1	--
circRNA_1711	mmu_circ_0000888	Include	Spire1	18	67678945	67705394	-	26450	586	exonic	ENSMUST00000169986	Spire1	--
circRNA_1712	mmu_circ_0000888	Include	Spire1	18	67688518	67690138	-	1621	243	exonic	ENSMUST00000169986	Spire1	--
circRNA_1713	mmu_circ_0000888	Include	Spire1	18	67688518	67705394	-	16877	369	exonic	ENSMUST00000169986	Spire1	--
circRNA_1714	mmu_circ_0000888	Include	Spire1	18	67705269	67712461	-	7193	360	exonic	ENSMUST00000091867	Spire1	--
circRNA_1715	NA	NA	Gm17669	18	67705269	67747513	-	42245	465	whole_trans	ENSMUST00000163749	Gm17669	--
circRNA_1716	NA	NA	Gm17669	18	67712228	67747513	-	35286	465	whole_trans	ENSMUST00000163749	Gm17669	--
circRNA_1717	NA	NA	Ptpn2	18	67832321	67855378	-	23058	760	whole_trans	ENSMUST00000128169	Ptpn2	--
circRNA_1718	NA	NA	Ptpn2	18	67832321	67871581	-	39261	760	whole_trans	ENSMUST00000128169	Ptpn2	--
circRNA_1719	NA	NA	Ptpn2	18	67835374	67837516	-	2143	263	exonic	ENSMUST00000120934	Ptpn2	--
circRNA_1720	NA	NA	Ptpn2	18	67835374	67871581	-	36208	760	whole_trans	ENSMUST00000128169	Ptpn2	--
circRNA_1721	NA	NA	Ptpn2	18	67841097	67855378	-	14282	335	exonic	ENSMUST00000120934	Ptpn2	--
circRNA_1722	NA	NA	Ptpn2	18	67848545	67871581	-	23037	291	exonic	ENSMUST00000120934	Ptpn2	--
circRNA_1723	NA	NA	Cep192	18	67973526	67976514	+	2989	398	exonic	ENSMUST00000025425	Cep192	--
circRNA_1724	NA	NA	Cep192	18	67978424	67980086	+	1663	505	exonic	ENSMUST00000025425	Cep192	--
circRNA_1725	NA	NA	Cep192	18	67979943	67997739	+	17797	1781	exonic	ENSMUST00000025425	Cep192	--
circRNA_1726	NA	NA	Cep192	18	68009766	68011703	+	1938	564	exonic	ENSMUST00000025425	Cep192	--
circRNA_1727	NA	NA	Cep192	18	68012558	68015029	+	2472	387	exonic	ENSMUST00000025425	Cep192	--
circRNA_1728	NA	NA	Cep192	18	68012558	68026208	+	13651	1511	exonic	ENSMUST00000025425	Cep192	--
circRNA_1729	NA	NA	Cep192	18	68031116	68038314	+	7199	338	exonic	ENSMUST00000025425	Cep192	--
circRNA_1730	NA	NA	Cep192	18	68037610	68038314	+	705	242	exonic	ENSMUST00000025425	Cep192	--
circRNA_1731	NA	NA	Cep192	18	68037610	68040996	+	3387	428	exonic	ENSMUST00000025425	Cep192	--
circRNA_1732	NA	NA	D18Ertd653e	18	68223871	68224340	+	470	470	exonic	ENSMUST00000063775	D18Ertd653e	--
circRNA_1733	NA	NA	D18Ertd653e	18	68223871	68266345	+	42475	611	exonic	ENSMUST00000063775	D18Ertd653e	--
circRNA_1734	NA	NA	Rnmt	18	68467300	68469100	+	1801	268	exonic	ENSMUST00000009679	Rnmt	--
circRNA_1735	mmu_circ_0000889	Likely	Tcf4	18	69621516	69625101	+	3586	159	exonic	NM_001083967;	Tcf4;	Memczak2013;
circRNA_1736	mmu_circ_0000891	Likely	Tcf4	18	69723691	69724340	+	650	180	exonic	NM_001083967;	Tcf4;	Memczak2013;
circRNA_1737	mmu_circ_0000892	Likely	Tcf4	18	69793231	69802669	+	9439	373	exonic	NM_001083967;	Tcf4;	Memczak2013;
circRNA_1738	NA	NA	Ccdc68	18	70098496	70106833	+	8338	606	exonic	ENSMUST00000043929	Ccdc68	--
circRNA_1739	NA	NA	Ccdc68	18	70098496	70121197	+	22702	879	exonic	ENSMUST00000043929	Ccdc68	--
circRNA_1740	NA	NA	Poli	18	70676448	70677158	-	711	331	exonic	ENSMUST00000161542	Poli	--
circRNA_1741	NA	NA	Mbd2	18	70740307	70752994	+	12688	298	exonic	ENSMUST00000074058	Mbd2	--
circRNA_1742	NA	NA	Mbd2	18	70740307	70782375	+	42069	694	whole_trans	ENSMUST00000127260	Mbd2	--
circRNA_1743	NA	NA	Mbd2	18	70752857	70754053	+	1197	262	exonic	ENSMUST00000127260	Mbd2	--
circRNA_1744	NA	NA	Mbd2	18	70752857	70782375	+	29519	755	whole_trans	ENSMUST00000133889	Mbd2	--
circRNA_1745	NA	NA	Mbd2	18	70776219	70782375	+	6157	408	exonic	ENSMUST00000074058	Mbd2	--
circRNA_1746	NA	NA	Smad4	18	73808539	73809563	-	1025	353	exonic	ENSMUST00000025393	Smad4	--
circRNA_1747	NA	NA	Smad4	18	73808539	73822521	-	13983	851	exonic	ENSMUST00000025393	Smad4	--
circRNA_1748	NA	NA	Smad4	18	73808539	73837693	-	29155	430	whole_trans	ENSMUST00000129326	Smad4	--
circRNA_1749	NA	NA	Smad4	18	73816849	73818552	-	1704	288	exonic	ENSMUST00000025393	Smad4	--
circRNA_1750	NA	NA	Smad4	18	73816849	73822521	-	5673	498	exonic	ENSMUST00000025393	Smad4	--
circRNA_1751	NA	NA	Smad4	18	73816849	73837693	-	20845	430	whole_trans	ENSMUST00000129326	Smad4	--
circRNA_1752	NA	NA	Smad4	18	73822312	73837693	-	15382	792	exonic	ENSMUST00000025393	Smad4	--
circRNA_1753	mmu_circ_0000894	Likely	Smad4	18	73834815	73837693	-	2879	582	exonic	NM_008540;	Smad4;	Memczak2013, Wang2012;
circRNA_1754	mmu_circ_0000895	Likely	Mapk4	18	74129545	74130930	-	1386	1386	exonic	NM_172632;	Mapk4;	Memczak2013;
circRNA_1755	NA	NA	Cxxc1	18	74379775	74380259	+	485	258	exonic	ENSMUST00000025444	Cxxc1	--
circRNA_1756	NA	NA	Mbd1	18	74432863	74434427	+	1565	736	exonic	ENSMUST00000025446	Mbd1	--
circRNA_1757	NA	NA	Mbd1	18	74433067	74433311	+	245	221	exonic	ENSMUST00000025446	Mbd1	--
circRNA_1758	NA	NA	Mbd1	18	74433389	74434427	+	1039	400	exonic	ENSMUST00000025446	Mbd1	--
circRNA_1759	NA	NA	Myo5b	18	74729421	74740188	+	10768	428	exonic	ENSMUST00000125882	Myo5b	--
circRNA_1760	NA	NA	Myo5b	18	74729421	74776733	+	47313	585	exonic	ENSMUST00000074157	Myo5b	--
circRNA_1761	NA	NA	Myo5b	18	74729421	74803846	+	74426	383	whole_trans	ENSMUST00000125751	Myo5b	--
circRNA_1762	NA	NA	Myo5b	18	74737109	74740188	+	3080	317	exonic	ENSMUST00000125882	Myo5b	--
circRNA_1763	NA	NA	Myo5b	18	74737109	74776733	+	39625	474	exonic	ENSMUST00000074157	Myo5b	--
circRNA_1764	NA	NA	Myo5b	18	74776577	74786906	+	10330	383	exonic	ENSMUST00000074157	Myo5b	--
circRNA_1765	NA	NA	Myo5b	18	74776577	74803846	+	27270	383	whole_trans	ENSMUST00000125751	Myo5b	--
circRNA_1766	NA	NA	Myo5b	18	74794115	74803846	+	9732	484	exonic	ENSMUST00000074157	Myo5b	--
circRNA_1767	NA	NA	Myo5b	18	74813014	74822400	+	9387	430	exonic	ENSMUST00000074157	Myo5b	--
circRNA_1768	NA	NA	Myo5b	18	74836255	74842289	+	6035	341	exonic	ENSMUST00000074157	Myo5b	--
circRNA_1769	NA	NA	Myo5b	18	74855026	74861338	+	6313	721	exonic	ENSMUST00000074157	Myo5b	--
circRNA_1770	NA	NA	Myo5b	18	74860226	74861338	+	1113	397	exonic	ENSMUST00000074157	Myo5b	--
circRNA_1771	NA	NA	Myo5b	18	74873202	74876761	+	3560	388	whole_trans	ENSMUST00000122914	Myo5b	--
circRNA_1772	NA	NA	Myo5b	18	74881987	74883511	+	1525	341	exonic	ENSMUST00000074157	Myo5b	--
circRNA_1773	NA	NA	Myo5b	18	74891299	74895943	+	4645	437	exonic	ENSMUST00000074157	Myo5b	--
circRNA_1774	NA	NA	Myo5b	18	74918681	74922310	+	3630	542	exonic	ENSMUST00000074157	Myo5b	--
circRNA_1775	NA	NA	Acaa2	18	74952005	74953057	+	1053	246	exonic	ENSMUST00000041053	Acaa2	--
circRNA_1776	NA	NA	Acaa2	18	74957966	74958828	+	863	306	exonic	ENSMUST00000041053	Acaa2	--
circRNA_1777	NA	NA	Dym	18	75202733	75216417	+	13685	472	exonic	ENSMUST00000039608	Dym	--
circRNA_1778	NA	NA	Dym	18	75202733	75222827	+	20095	545	exonic	ENSMUST00000039608	Dym	--
circRNA_1779	NA	NA	Dym	18	75202733	75242161	+	39429	814	exonic	ENSMUST00000039608	Dym	--
circRNA_1780	mmu_circ_0000896	Include	Dym	18	75212635	75216417	+	3783	281	exonic	ENSMUST00000039608	Dym	--
circRNA_1781	mmu_circ_0000896	Include	Dym	18	75214935	75216417	+	1483	228	exonic	ENSMUST00000039608	Dym	--
circRNA_1782	NA	NA	Dym	18	75214935	75222827	+	7893	301	exonic	ENSMUST00000039608	Dym	--
circRNA_1783	mmu_circ_0000897	Likely	Dym	18	75239857	75242161	+	2305	269	exonic	NM_027727;	Dym;	Memczak2013;
circRNA_1784	NA	NA	Dym	18	75239857	75286573	+	46717	966	exonic	ENSMUST00000039608	Dym	--
circRNA_1785	mmu_circ_0000898	Likely	Dym	18	75274444	75286573	+	12130	697	exonic	NM_027727;	Dym;	Memczak2013;
circRNA_1786	NA	NA	Dym	18	75274444	75358919	+	84476	800	exonic	ENSMUST00000039608	Dym	--
circRNA_1787	NA	NA	Dym	18	75278765	75286573	+	7809	514	exonic	ENSMUST00000039608	Dym	--
circRNA_1788	NA	NA	Dym	18	75278765	75358919	+	80155	617	exonic	ENSMUST00000039608	Dym	--
circRNA_1789	NA	NA	Dym	18	75358817	75403052	+	44236	400	exonic	ENSMUST00000039608	Dym	--
circRNA_1790	NA	NA	Dym	18	75389644	75403052	+	13409	297	exonic	ENSMUST00000039608	Dym	--
circRNA_1791	NA	NA	Ctif	18	75679393	75681523	-	2131	862	exonic	ENSMUST00000165559	Ctif	--
circRNA_1792	mmu_circ_0000899	Likely	Ctif	18	75765282	75771433	-	6152	255	exonic	NM_201354;	Ctif;	Memczak2013;
circRNA_1793	NA	NA	Smad2	18	76422094	76422381	+	288	288	exonic	ENSMUST00000168423	Smad2	--
circRNA_1794	NA	NA	Smad2	18	76422094	76452638	+	30545	782	exonic	ENSMUST00000168423	Smad2	--
circRNA_1795	NA	NA	Smad2	18	76446514	76448827	+	2314	419	exonic	ENSMUST00000168423	Smad2	--
circRNA_1796	NA	NA	Pias2	18	77335988	77336462	+	475	475	exonic	ENSMUST00000114777	Pias2	--
circRNA_1797	NA	NA	Pias2	18	77335988	77344628	+	8641	560	exonic	ENSMUST00000114777	Pias2	--
circRNA_1798	NA	NA	Pias2	18	77335988	77358885	+	22898	702	exonic	ENSMUST00000114777	Pias2	--
circRNA_1799	NA	NA	Pias2	18	77335988	77388837	+	52850	1662	exonic	ENSMUST00000114777	Pias2	--
circRNA_1800	NA	NA	Pias2	18	77365596	77367800	+	2205	241	exonic	ENSMUST00000114777	Pias2	--
circRNA_1801	NA	NA	Pias2	18	77365596	77368862	+	3267	315	exonic	ENSMUST00000114777	Pias2	--
circRNA_1802	NA	NA	Pias2	18	77365596	77371990	+	6395	476	exonic	ENSMUST00000114777	Pias2	--
circRNA_1803	NA	NA	Pias2	18	77365596	77374690	+	9095	782	exonic	ENSMUST00000114777	Pias2	--
circRNA_1804	NA	NA	Pias2	18	77365596	77383881	+	18286	922	exonic	ENSMUST00000114777	Pias2	--
circRNA_1805	NA	NA	Pias2	18	77371830	77383881	+	12052	607	exonic	ENSMUST00000114777	Pias2	--
circRNA_1806	NA	NA	Pias2	18	77371830	77388837	+	17008	645	exonic	ENSMUST00000114777	Pias2	--
circRNA_1807	NA	NA	Haus1	18	77999207	78002947	-	3741	461	exonic	ENSMUST00000048192	Haus1	--
circRNA_1808	NA	NA	Atp5a1	18	78016258	78019042	+	2785	1037	exonic	ENSMUST00000026495	Atp5a1	--
circRNA_1809	NA	NA	Atp5a1	18	78016258	78020688	+	4431	765	whole_trans	ENSMUST00000128073	Atp5a1	--
circRNA_1810	NA	NA	Pstpip2	18	78112100	78114658	+	2559	278	exonic	ENSMUST00000114741	Pstpip2	--
circRNA_1811	NA	NA	5430411K18Rik	18	78144889	78151579	+	6691	1422	exonic	ENSMUST00000044622	5430411K18Rik	--
circRNA_1812	NA	NA	5430411K18Rik	18	78159120	78165416	+	6297	454	exonic	ENSMUST00000044622	5430411K18Rik	--
circRNA_1813	NA	NA	5430411K18Rik	18	78192251	78194108	+	1858	335	exonic	ENSMUST00000044622	5430411K18Rik	--
circRNA_1814	NA	NA	5430411K18Rik	18	78217477	78225718	+	8242	1177	exonic	ENSMUST00000044622	5430411K18Rik	--
circRNA_1815	mmu_circ_0000902	Likely	Setbp1	18	79053223	79056670	-	3448	3448	exonic	None;	None;	Memczak2013;
circRNA_1816	mmu_circ_0000903	Likely	Setbp1	18	79283290	79283919	-	630	630	exonic	None;	None;	Memczak2013, Wang2012;
circRNA_1817	NA	NA	Adnp2	18	80334223	80339508	-	5286	211	exonic	ENSMUST00000066743	Adnp2	--
circRNA_1818	NA	NA	Ctdp1	18	80617182	80631067	-	13886	351	exonic	ENSMUST00000036229	Ctdp1	--
circRNA_1819	NA	NA	Ctdp1	18	80617182	80656752	-	39571	2427	exonic	ENSMUST00000036229	Ctdp1	--
circRNA_1820	NA	NA	Ctdp1	18	80630905	80656752	-	25848	2239	exonic	ENSMUST00000036229	Ctdp1	--
circRNA_1821	NA	NA	Ctdp1	18	80642625	80656752	-	14128	2076	exonic	ENSMUST00000036229	Ctdp1	--
circRNA_1822	NA	NA	Ctdp1	18	80655436	80656752	-	1317	307	exonic	ENSMUST00000036229	Ctdp1	--
circRNA_1823	NA	NA	Nfatc1	18	80846571	80863899	-	17329	706	exonic	ENSMUST00000170905	Nfatc1	--
circRNA_1824	NA	NA	Nfatc1	18	80860034	80863899	-	3866	517	exonic	ENSMUST00000170905	Nfatc1	--
circRNA_1825	NA	NA	Atp9b	18	80973537	80975714	-	2178	362	exonic	ENSMUST00000025458	Atp9b	--
circRNA_1826	NA	NA	Atp9b	18	80973537	80992171	-	18635	505	exonic	ENSMUST00000025458	Atp9b	--
circRNA_1827	NA	NA	Atp9b	18	80973537	81005511	-	31975	666	exonic	ENSMUST00000025458	Atp9b	--
circRNA_1828	NA	NA	Atp9b	18	80992029	81005511	-	13483	304	exonic	ENSMUST00000025458	Atp9b	--
circRNA_1829	NA	NA	Atp9b	18	80992029	81088662	-	96634	853	exonic	ENSMUST00000025458	Atp9b	--
circRNA_1830	NA	NA	Atp9b	18	81033090	81055377	-	22288	329	exonic	ENSMUST00000025458	Atp9b	--
circRNA_1831	NA	NA	Atp9b	18	81033090	81088662	-	55573	549	exonic	ENSMUST00000025458	Atp9b	--
circRNA_1832	NA	NA	Atp9b	18	81033090	81114617	-	81528	988	exonic	ENSMUST00000025458	Atp9b	--
circRNA_1833	NA	NA	Atp9b	18	81041266	81088662	-	47397	472	exonic	ENSMUST00000025458	Atp9b	--
circRNA_1834	NA	NA	Atp9b	18	81041266	81114617	-	73352	911	exonic	ENSMUST00000025458	Atp9b	--
circRNA_1835	mmu_circ_0000904	Include	Atp9b	18	81055283	81088662	-	33380	315	exonic	ENSMUST00000025458	Atp9b	--
circRNA_1836	mmu_circ_0000904	Likely	Atp9b	18	81055283	81114617	-	59335	754	exonic	None;	None;	Memczak2013;
circRNA_1837	NA	NA	Atp9b	18	81066481	81114617	-	48137	659	exonic	ENSMUST00000025458	Atp9b	--
circRNA_1838	NA	NA	Atp9b	18	81074054	81114617	-	40564	607	exonic	ENSMUST00000025458	Atp9b	--
circRNA_1839	mmu_circ_0000904	Include	Atp9b	18	81088554	81106444	-	17891	223	exonic	ENSMUST00000025458	Atp9b	--
circRNA_1840	NA	NA	Atp9b	18	81088554	81114617	-	26064	548	exonic	ENSMUST00000025458	Atp9b	--
circRNA_1841	mmu_circ_0000905	Likely	Atp9b	18	81106331	81114617	-	8287	439	exonic	None;	None;	Memczak2013, Wang2012;
circRNA_1842	NA	NA	Zfp236	18	82777140	82780078	-	2939	402	exonic	ENSMUST00000097504	Zfp236	--
circRNA_1843	NA	NA	Zfp236	18	82787102	82851679	-	64578	4398	exonic	ENSMUST00000171071	Zfp236	--
circRNA_1844	NA	NA	Zfp236	18	82788135	82788375	-	241	241	exonic	ENSMUST00000171071	Zfp236	--
circRNA_1845	NA	NA	Zfp236	18	82788135	82793878	-	5744	1140	exonic	ENSMUST00000171071	Zfp236	--
circRNA_1846	NA	NA	Zfp236	18	82789710	82793878	-	4169	899	exonic	ENSMUST00000171071	Zfp236	--
circRNA_1847	NA	NA	Zfp236	18	82789710	82851679	-	61970	3977	exonic	ENSMUST00000171071	Zfp236	--
circRNA_1848	NA	NA	Zfp236	18	82809492	82851679	-	42188	1837	exonic	ENSMUST00000171071	Zfp236	--
circRNA_1849	NA	NA	Zfp236	18	82813449	82851679	-	38231	1695	exonic	ENSMUST00000171071	Zfp236	--
circRNA_1850	NA	NA	Zfp236	18	82826341	82827598	-	1258	433	exonic	ENSMUST00000171071	Zfp236	--
circRNA_1851	NA	NA	Zfp236	18	82826341	82851679	-	25339	1218	exonic	ENSMUST00000171071	Zfp236	--
circRNA_1852	mmu_circ_0000906	Include	Zfp236	18	82837964	82843877	-	5914	477	exonic	ENSMUST00000171071	Zfp236	--
circRNA_1853	mmu_circ_0000906	Include	Zfp236	18	82837964	82850148	-	12185	642	exonic	ENSMUST00000171071	Zfp236	--
circRNA_1854	mmu_circ_0000907	Likely	Zfp236	18	82837964	82851679	-	13716	785	exonic	None;	None;	Memczak2013;
circRNA_1855	NA	NA	Zfp236	18	82841078	82851679	-	10602	612	exonic	ENSMUST00000171071	Zfp236	--
circRNA_1856	mmu_circ_0000908	Likely	Zfp236	18	82843699	82851679	-	7981	487	exonic	None;	None;	Memczak2013;
circRNA_1857	NA	NA	Zfp236	18	82849984	82851679	-	1696	308	exonic	ENSMUST00000171071	Zfp236	--
circRNA_1858	mmu_circ_0000909	Likely	Zfp516	18	83124916	83126841	+	1926	1926	exonic	None;	None;	Memczak2013, Wang2012;
circRNA_1859	NA	NA	Zfp516	18	83156136	83157590	+	1455	1455	exonic	ENSMUST00000171238	Zfp516	--
circRNA_1860	mmu_circ_0000911	Likely	Zfp407	18	84485198	84524083	-	38886	551	exonic	None;	None;	Memczak2013;
circRNA_1861	NA	NA	Zfp407	18	84512338	84524083	-	11746	372	exonic	ENSMUST00000125763	Zfp407	--
circRNA_1862	mmu_circ_0000912	Likely	Zfp407	18	84722262	84732438	-	10177	4835	exonic	None;	None;	Memczak2013, Wang2012;
circRNA_1863	NA	NA	Zfp407	18	84727719	84732438	-	4720	4720	exonic	ENSMUST00000125763	Zfp407	--
circRNA_1864	NA	NA	Cndp1	18	84787546	84791704	-	4159	468	exonic	ENSMUST00000070139	Cndp1	--
circRNA_1865	NA	NA	Cndp1	18	84791544	84798272	-	6729	246	exonic	ENSMUST00000070139	Cndp1	--
circRNA_1866	NA	NA	Cndp1	18	84791544	84801478	-	9935	447	exonic	ENSMUST00000070139	Cndp1	--
circRNA_1867	NA	NA	Cndp1	18	84798188	84801478	-	3291	286	exonic	ENSMUST00000070139	Cndp1	--
circRNA_1868	NA	NA	Cndp1	18	84798188	84809747	-	11560	843	exonic	ENSMUST00000070139	Cndp1	--
circRNA_1869	mmu_circ_0000913	Likely	Rttn	18	89158827	89180356	+	21530	613	exonic	None;	None;	Memczak2013;
circRNA_1870	NA	NA	Rttn	18	89182364	89189660	+	7297	682	exonic	ENSMUST00000023828	Rttn	--
circRNA_1871	NA	NA	Rttn	18	89198284	89207347	+	9064	284	exonic	ENSMUST00000023828	Rttn	--
circRNA_1872	NA	NA	Rttn	18	89198284	89217912	+	19629	1013	exonic	ENSMUST00000023828	Rttn	--
circRNA_1873	NA	NA	Rttn	18	89206383	89217912	+	11530	895	exonic	ENSMUST00000023828	Rttn	--
circRNA_1874	NA	NA	Cd226	18	89376419	89376757	+	339	339	exonic	ENSMUST00000037142	Cd226	--
circRNA_1875	NA	NA	Shroom4	X	6157947	6168135	+	10189	2661	exonic	ENSMUST00000103005	Shroom4	--
circRNA_1876	NA	NA	Clcn5	X	6738724	6747641	-	8918	1417	exonic	ENSMUST00000004428	Clcn5	--
circRNA_1877	NA	NA	Wdr13	X	7707129	7707491	-	363	241	exonic	ENSMUST00000033506	Wdr13	--
circRNA_1878	NA	NA	Sytl5	X	9482644	9492740	+	10097	435	exonic	ENSMUST00000067529	Sytl5	--
circRNA_1879	NA	NA	Sytl5	X	9482644	9509993	+	27350	570	exonic	ENSMUST00000067529	Sytl5	--
circRNA_1880	NA	NA	Sytl5	X	9491029	9520307	+	29279	502	exonic	ENSMUST00000067529	Sytl5	--
circRNA_1881	NA	NA	Srpx	X	9624801	9644727	-	19927	862	exonic	ENSMUST00000044789	Srpx	--
circRNA_1882	mmu_circ_0001865	Likely	Tspan7	X	10156441	10162778	+	6338	516	exonic	NM_019634;	Tspan7;	Memczak2013;
circRNA_1883	NA	NA	Tspan7	X	10156441	10167345	+	10905	600	exonic	ENSMUST00000076354	Tspan7	--
circRNA_1884	NA	NA	Bcor	X	11617511	11618794	-	1284	313	exonic	ENSMUST00000115513	Bcor	--
circRNA_1885	NA	NA	Bcor	X	11623982	11626378	-	2397	1187	exonic	ENSMUST00000115513	Bcor	--
circRNA_1886	NA	NA	Bcor	X	11623982	11638772	-	14791	4479	exonic	ENSMUST00000115513	Bcor	--
circRNA_1887	NA	NA	Med14	X	12261104	12261490	-	387	288	exonic	ENSMUST00000096495	Med14	--
circRNA_1888	NA	NA	Med14	X	12270711	12325103	-	54393	627	whole_trans	ENSMUST00000124070	Med14	--
circRNA_1889	NA	NA	Med14	X	12273279	12305265	-	31987	627	whole_trans	ENSMUST00000124070	Med14	--
circRNA_1890	NA	NA	Med14	X	12273279	12325103	-	51825	627	whole_trans	ENSMUST00000124070	Med14	--
circRNA_1891	NA	NA	Med14	X	12280339	12305265	-	24927	627	whole_trans	ENSMUST00000124070	Med14	--
circRNA_1892	NA	NA	Med14	X	12290709	12296876	-	6168	567	exonic	ENSMUST00000096495	Med14	--
circRNA_1893	NA	NA	Med14	X	12290709	12305265	-	14557	772	exonic	ENSMUST00000096495	Med14	--
circRNA_1894	NA	NA	Med14	X	12293073	12296876	-	3804	490	exonic	ENSMUST00000096495	Med14	--
circRNA_1895	NA	NA	Med14	X	12293073	12321954	-	28882	807	exonic	ENSMUST00000096495	Med14	--
circRNA_1896	NA	NA	Med14	X	12293988	12305265	-	11278	560	exonic	ENSMUST00000096495	Med14	--
circRNA_1897	NA	NA	Med14	X	12296717	12300987	-	4271	239	exonic	ENSMUST00000096495	Med14	--
circRNA_1898	NA	NA	Med14	X	12296717	12305265	-	8549	365	exonic	ENSMUST00000096495	Med14	--
circRNA_1899	NA	NA	Med14	X	12321843	12326463	-	4621	937	exonic	ENSMUST00000096495	Med14	--
circRNA_1900	NA	NA	Med14	X	12322872	12326463	-	3592	825	exonic	ENSMUST00000096495	Med14	--
circRNA_1901	mmu_circ_0001867	Include	Usp9x	X	12671050	12677638	+	6589	480	exonic	ENSMUST00000169594	Usp9x	--
circRNA_1902	mmu_circ_0001867	Include	Usp9x	X	12671050	12680566	+	9517	593	exonic	ENSMUST00000169594	Usp9x	--
circRNA_1903	mmu_circ_0001867	Include	Usp9x	X	12671050	12681927	+	10878	812	exonic	ENSMUST00000169594	Usp9x	--
circRNA_1904	mmu_circ_0001867	Include	Usp9x	X	12680454	12681927	+	1474	332	exonic	ENSMUST00000169594	Usp9x	--
circRNA_1905	NA	NA	Usp9x	X	12680454	12684306	+	3853	448	exonic	ENSMUST00000169594	Usp9x	--
circRNA_1906	NA	NA	Usp9x	X	12685116	12691770	+	6655	741	exonic	ENSMUST00000169594	Usp9x	--
circRNA_1907	NA	NA	Usp9x	X	12687202	12691770	+	4569	602	exonic	ENSMUST00000169594	Usp9x	--
circRNA_1908	NA	NA	Usp9x	X	12687202	12693883	+	6682	736	exonic	ENSMUST00000169594	Usp9x	--
circRNA_1909	NA	NA	Usp9x	X	12700294	12707472	+	7179	1163	exonic	ENSMUST00000089302	Usp9x	--
circRNA_1910	NA	NA	Usp9x	X	12706252	12707352	+	1101	900	have_exonic	ENSMUST00000124097	Usp9x	--
circRNA_1911	NA	NA	Usp9x	X	12731218	12733873	+	2656	896	exonic	ENSMUST00000089302	Usp9x	--
circRNA_1912	NA	NA	Usp9x	X	12734795	12736070	+	1276	350	exonic	ENSMUST00000089302	Usp9x	--
circRNA_1913	NA	NA	Usp9x	X	12734795	12737029	+	2235	480	exonic	ENSMUST00000089302	Usp9x	--
circRNA_1914	NA	NA	Usp9x	X	12735845	12736070	+	226	226	exonic	ENSMUST00000089302	Usp9x	--
circRNA_1915	NA	NA	Ddx3x	X	12865405	12866066	+	662	346	exonic	ENSMUST00000000804	Ddx3x	--
circRNA_1916	NA	NA	Cask	X	13177483	13203423	-	25941	586	exonic	ENSMUST00000115438	Cask	--
circRNA_1917	NA	NA	Gpr34	X	13177483	13260174	-	82692	2088	whole_trans	ENSMUST00000041708	Gpr34	--
circRNA_1918	NA	NA	Efhc2	X	16725398	16740014	-	14617	397	exonic	ENSMUST00000026014	Efhc2	--
circRNA_1919	NA	NA	Efhc2	X	16778172	16784948	-	6777	471	exonic	ENSMUST00000026014	Efhc2	--
circRNA_1920	NA	NA	Kdm6a	X	17776284	17800003	+	23720	339	exonic	ENSMUST00000044484	Kdm6a	--
circRNA_1921	NA	NA	Kdm6a	X	17834962	17841836	+	6875	731	exonic	ENSMUST00000044484	Kdm6a	--
circRNA_1922	NA	NA	Kdm6a	X	17838649	17841836	+	3188	601	exonic	ENSMUST00000044484	Kdm6a	--
circRNA_1923	NA	NA	Slc9a7	X	19735941	19743239	-	7299	823	exonic	ENSMUST00000072451	Slc9a7	--
circRNA_1924	NA	NA	Slc9a7	X	19735941	19782691	-	46751	1291	exonic	ENSMUST00000072451	Slc9a7	--
circRNA_1925	NA	NA	Slc9a7	X	19763186	19766046	-	2861	190	exonic	ENSMUST00000072451	Slc9a7	--
circRNA_1926	NA	NA	Slc9a7	X	19763186	19782691	-	19506	468	exonic	ENSMUST00000072451	Slc9a7	--
circRNA_1927	NA	NA	Rp2h	X	19954007	19958945	+	4939	781	exonic	ENSMUST00000033372	Rp2h	--
circRNA_1928	NA	NA	Gm14884	X	20006149	20039317	+	33169	196	whole_trans	ENSMUST00000120456	Gm14884	--
circRNA_1929	NA	NA	Gm14884	X	20006149	20056797	+	50649	196	whole_trans	ENSMUST00000120456	Gm14884	--
circRNA_1930	NA	NA	Gm14884	X	20006149	20067018	+	60870	196	whole_trans	ENSMUST00000120456	Gm14884	--
circRNA_1931	NA	NA	Usp11	X	20288875	20292248	+	3374	1404	exonic	ENSMUST00000033383	Usp11	--
circRNA_1932	NA	NA	Zfp182	X	20613463	20613898	-	436	280	exonic	ENSMUST00000115333	Zfp182	--
circRNA_1933	NA	NA	Zfp182	X	20613463	20637683	-	24221	335	exonic	ENSMUST00000115334	Zfp182	--
circRNA_1934	mmu_circ_0001868	Likely	Wdr44	X	23333566	23365291	+	31726	2723	whole_trans	NM_175180;	Wdr44;	Memczak2013;
circRNA_1935	NA	NA	Wdr44	X	23347016	23365291	+	18276	2723	whole_trans	ENSMUST00000135445	Wdr44	--
circRNA_1936	NA	NA	Dock11	X	33484406	33487397	+	2992	456	exonic	ENSMUST00000033419	Dock11	--
circRNA_1937	NA	NA	Lonrf3	X	33897643	33898601	+	959	0	intron	ENSMUST00000016383	Lonrf3	--
circRNA_1938	NA	NA	Upf3b	X	34642022	34644522	-	2501	210	exonic	ENSMUST00000076265	Upf3b	--
circRNA_1939	NA	NA	Nkap	X	34681633	34681907	+	275	186	exonic	ENSMUST00000016553	Nkap	--
circRNA_1940	NA	NA	Lamp2	X	35777444	35793521	-	16078	937	exonic	ENSMUST00000074913	Lamp2	--
circRNA_1941	NA	NA	Lamp2	X	35777444	35795317	-	17874	1053	exonic	ENSMUST00000074913	Lamp2	--
circRNA_1942	NA	NA	Lamp2	X	35784095	35795317	-	11223	824	exonic	ENSMUST00000074913	Lamp2	--
circRNA_1943	NA	NA	Lamp2	X	35788573	35795317	-	6745	489	exonic	ENSMUST00000074913	Lamp2	--
circRNA_1944	NA	NA	Lamp2	X	35793308	35795317	-	2010	330	exonic	ENSMUST00000074913	Lamp2	--
circRNA_1945	NA	NA	Cul4b	X	35898673	35900061	-	1389	298	exonic	ENSMUST00000016681	Cul4b	--
circRNA_1946	NA	NA	Gria3	X	38831737	38894440	+	62704	428	exonic	ENSMUST00000128197	Gria3	--
circRNA_1947	NA	NA	Thoc2	X	39156163	39156633	-	471	0	intron	ENSMUST00000047037	Thoc2	--
circRNA_1948	NA	NA	Thoc2	X	39209911	39217372	-	7462	785	exonic	ENSMUST00000047037	Thoc2	--
circRNA_1949	NA	NA	Thoc2	X	39209911	39251023	-	41113	229	whole_trans	ENSMUST00000131259	Thoc2	--
circRNA_1950	mmu_circ_0001869	Likely	Stag2	X	39555032	39559301	+	4270	219	exonic	NM_021465;	Stag2;	Memczak2013;
circRNA_1951	mmu_circ_0001870	Likely	Stag2	X	39555032	39564419	+	9388	384	exonic	NM_021465;	Stag2;	Memczak2013;
circRNA_1952	NA	NA	Stag2	X	39555032	39570608	+	15577	481	exonic	ENSMUST00000115073	Stag2	--
circRNA_1953	NA	NA	Stag2	X	39555032	39582575	+	27544	1292	exonic	ENSMUST00000115073	Stag2	--
circRNA_1954	NA	NA	Stag2	X	39606231	39616059	+	9829	1012	exonic	ENSMUST00000115073	Stag2	--
circRNA_1955	NA	NA	Stag2	X	39613781	39619452	+	5672	543	exonic	ENSMUST00000115073	Stag2	--
circRNA_1956	NA	NA	Stag2	X	39619263	39622684	+	3422	428	exonic	ENSMUST00000115073	Stag2	--
circRNA_1957	NA	NA	Ocrl	X	45283548	45301537	+	17990	799	whole_trans	ENSMUST00000154732	Ocrl	--
circRNA_1958	NA	NA	Zdhhc9	X	45544398	45547897	-	3500	320	exonic	ENSMUST00000037960	Zdhhc9	--
circRNA_1959	NA	NA	Utp14a	X	45616072	45616809	+	738	299	exonic	ENSMUST00000080713	Utp14a	--
circRNA_1960	NA	NA	Bcorl1	X	45728200	45746476	+	18277	1393	exonic	ENSMUST00000136348	Bcorl1	--
circRNA_1961	NA	NA	Elf4	X	45769824	45770201	-	378	378	exonic	ENSMUST00000114958	Elf4	--
circRNA_1962	NA	NA	Aifm1	X	45847916	45853048	-	5133	447	exonic	ENSMUST00000037349	Aifm1	--
circRNA_1963	mmu_circ_0001873	Include	Zfp280c	X	45907155	45912320	-	5166	380	exonic	ENSMUST00000076635	Zfp280c	--
circRNA_1964	mmu_circ_0001873	Likely	Zfp280c	X	45907155	45920290	-	13136	1034	exonic	NM_001166649;	Zfp280c;	Memczak2013;
circRNA_1965	NA	NA	Zfp280c	X	45911446	45920290	-	8845	902	exonic	ENSMUST00000076635	Zfp280c	--
circRNA_1966	NA	NA	Zfp280c	X	45916859	45920290	-	3432	496	exonic	ENSMUST00000076635	Zfp280c	--
circRNA_1967	NA	NA	Enox2	X	46366674	46433928	-	67255	1655	exonic	ENSMUST00000114914	Enox2	--
circRNA_1968	NA	NA	Enox2	X	46393693	46415526	-	21834	876	exonic	ENSMUST00000114914	Enox2	--
circRNA_1969	NA	NA	Enox2	X	46393693	46433928	-	40236	1167	exonic	ENSMUST00000114914	Enox2	--
circRNA_1970	NA	NA	Enox2	X	46404909	46415526	-	10618	761	exonic	ENSMUST00000114914	Enox2	--
circRNA_1971	NA	NA	Enox2	X	46404909	46433928	-	29020	1052	exonic	ENSMUST00000114914	Enox2	--
circRNA_1972	NA	NA	Enox2	X	46422812	46433928	-	11117	291	exonic	ENSMUST00000114914	Enox2	--
circRNA_1973	NA	NA	Enox2	X	46521818	46521961	-	144	144	exonic	ENSMUST00000114914	Enox2	--
circRNA_1974	NA	NA	Gpc4	X	49416035	49416200	-	166	166	exonic	ENSMUST00000033450	Gpc4	--
circRNA_1975	NA	NA	Mir717	X	49750250	49782311	-	32062	109	whole_trans	ENSMUST00000102259	Mir717	--
circRNA_1976	mmu_circ_0001876	Likely	Gpc3	X	49781617	49782311	-	695	695	exonic	NM_016697;	Gpc3;	Memczak2013;
circRNA_1977	NA	NA	Phf6	X	50284750	50299194	+	14445	728	exonic	ENSMUST00000078944	Phf6	--
circRNA_1978	NA	NA	Hprt	X	50352268	50355448	+	3181	291	exonic	ENSMUST00000026723	Hprt	--
circRNA_1979	NA	NA	Hprt	X	50352268	50361895	+	9628	357	exonic	ENSMUST00000026723	Hprt	--
circRNA_1980	NA	NA	Hprt	X	50352268	50369606	+	17339	458	exonic	ENSMUST00000026723	Hprt	--
circRNA_1981	NA	NA	Fam122b	X	50613018	50613473	-	456	188	exonic	ENSMUST00000071023	Fam122b	--
circRNA_1982	NA	NA	Slc9a6	X	53873503	53876649	+	3147	468	exonic	ENSMUST00000144068	Slc9a6	--
circRNA_1983	NA	NA	Slc9a6	X	53887963	53891565	+	3603	315	exonic	ENSMUST00000167531	Slc9a6	--
circRNA_1984	NA	NA	Slc9a6	X	53896545	53908230	+	11686	377	exonic	ENSMUST00000167531	Slc9a6	--
circRNA_1985	NA	NA	Htatsf1	X	54308675	54313130	+	4456	648	exonic	ENSMUST00000088652	Htatsf1	--
circRNA_1986	NA	NA	Atp11c	X	57557402	57574730	-	17329	399	exonic	ENSMUST00000154051	Atp11c	--
circRNA_1987	NA	NA	Fmr1	X	65948664	65961303	+	12640	588	whole_trans	ENSMUST00000141728	Fmr1	--
circRNA_1988	NA	NA	Fmr1	X	65951023	65961303	+	10281	759	exonic	ENSMUST00000088546	Fmr1	--
circRNA_1989	mmu_circ_0001879	Likely	Aff2	X	66797584	66798444	+	861	861	exonic	NM_008032;	Aff2;	Memczak2013;
circRNA_1990	NA	NA	Ids	X	67611442	67614306	-	2865	461	exonic	ENSMUST00000101509	Ids	--
circRNA_1991	NA	NA	Ids	X	67613124	67614306	-	1183	290	exonic	ENSMUST00000101509	Ids	--
circRNA_1992	NA	NA	Mamld1	X	68370656	68374643	+	3988	2025	exonic	ENSMUST00000082088	Mamld1	--
circRNA_1993	NA	NA	Mtm1	X	68484566	68513001	+	28436	452	exonic	ENSMUST00000171933	Mtm1	--
circRNA_1994	NA	NA	Mtm1	X	68507426	68513001	+	5576	213	exonic	ENSMUST00000171933	Mtm1	--
circRNA_1995	NA	NA	Mtmr1	X	68641398	68647641	+	6244	679	whole_trans	ENSMUST00000156307	Mtmr1	--
circRNA_1996	NA	NA	Cd99l2	X	68682222	68683524	-	1303	159	exonic	ENSMUST00000037391	Cd99l2	--
circRNA_1997	NA	NA	Cd99l2	X	68691309	68694320	-	3012	225	exonic	ENSMUST00000037391	Cd99l2	--
circRNA_1998	NA	NA	Gm14735	X	69690514	69746638	-	56125	3088	whole_trans	ENSMUST00000121772	Gm14735	--
circRNA_1999	NA	NA	Gm14735	X	69704928	69721647	-	16720	3088	whole_trans	ENSMUST00000121772	Gm14735	--
[truncated: 19,647 more rows]
