# Supplementary material for: Identification of circular RNA expression profiles in renal fibrosis induced by obstructive injury
Source: Ren Fail. 2021 Oct 4;43(1):1368–77. doi: 10.1080/0886022X.2021.1979040 (PMC8491726; doi:10.1080/0886022X.2021.1979040)
Supplement: Supplemental Material [file IRNF_A_1979040_SM9096.xlsx]

## Sheet: table2
mmu-miR-7665-3p	circRNA_2138
mmu-miR-1194	circRNA_848
mmu-miR-7212-5p	circRNA_4930
mmu-miR-497b	circRNA_18801
mmu-miR-302d-3p	circRNA_6908
mmu-miR-7087-5p	circRNA_2910
mmu-miR-7047-5p	circRNA_442
mmu-miR-125b-2-3p	circRNA_19275
mmu-miR-7224-5p	circRNA_16402
mmu-miR-6391	circRNA_7101
mmu-miR-7014-3p	circRNA_11838
mmu-miR-706	circRNA_15137
mmu-miR-7648-3p	circRNA_9197
mmu-miR-466d-3p	circRNA_15189
mmu-miR-717	circRNA_16309
mmu-miR-6944-5p	circRNA_10117
mmu-miR-1964-5p	circRNA_8236
mmu-miR-7047-5p	circRNA_5899
mmu-miR-1943-3p	circRNA_2892
mmu-miR-6373	circRNA_9536
mmu-miR-6361	circRNA_18701
mmu-miR-3092-3p	circRNA_9091
mmu-miR-7069-5p	circRNA_17273
mmu-miR-7011-5p	circRNA_3748
mmu-miR-484	circRNA_8235
mmu-miR-184-5p	circRNA_9762
mmu-miR-12178-5p	circRNA_18219
mmu-miR-146a-3p	circRNA_1044
mmu-miR-7242-3p	circRNA_4384
mmu-miR-195a-3p	circRNA_5819
mmu-miR-7048-5p	circRNA_16003
mmu-miR-504-3p	circRNA_17061
mmu-miR-7020-5p	circRNA_13329
mmu-miR-6966-5p	circRNA_15386
mmu-miR-8113	circRNA_11632
mmu-miR-7667-5p	circRNA_16751
mmu-miR-6342	circRNA_8607
mmu-miR-7076-5p	circRNA_4936
mmu-miR-6372	circRNA_15013
mmu-miR-5120	circRNA_4924
mmu-miR-666-3p	circRNA_12030
mmu-miR-7b-5p	circRNA_2432
mmu-miR-1966-5p	circRNA_2545
mmu-miR-3154	circRNA_10012
mmu-miR-12188-5p	circRNA_4150
mmu-miR-6974-3p	circRNA_3480
mmu-miR-486b-3p	circRNA_14331
mmu-miR-7064-3p	circRNA_17504
mmu-miR-7052-5p	circRNA_16426
mmu-miR-185-3p	circRNA_10684
mmu-miR-326-5p	circRNA_13899
mmu-miR-3067-5p	circRNA_5621
mmu-miR-7094-1-5p	circRNA_2026
mmu-miR-3087-5p	circRNA_5930
mmu-miR-7235-5p	circRNA_18807
mmu-miR-666-3p	circRNA_4455
mmu-miR-673-5p	circRNA_21096
mmu-miR-326-5p	circRNA_4005
mmu-miR-3473a	circRNA_6318
mmu-miR-1231-5p	circRNA_10117
mmu-miR-488-3p	circRNA_14747
mmu-miR-6539	circRNA_14021
mmu-miR-12189-3p	circRNA_31
mmu-miR-377-3p	circRNA_2922
mmu-miR-7686-5p	circRNA_30
mmu-miR-3067-5p	circRNA_13806
mmu-miR-3100-5p	circRNA_11187
mmu-miR-7016-3p	circRNA_10356
mmu-miR-7025-5p	circRNA_5987
mmu-miR-7662-5p	circRNA_8718
mmu-miR-6984-5p	circRNA_12159
mmu-miR-6962-5p	circRNA_13657
mmu-miR-3092-3p	circRNA_14320
mmu-miR-141-3p	circRNA_12042
mmu-miR-3083b-5p	circRNA_1423
mmu-miR-6900-5p	circRNA_363
mmu-miR-1968-3p	circRNA_2936
mmu-miR-7665-5p	circRNA_7853
mmu-miR-6909-3p	circRNA_10541
mmu-miR-6926-3p	circRNA_6404
mmu-miR-450a-2-3p	circRNA_1464
mmu-miR-5133	circRNA_14106
mmu-miR-6976-5p	circRNA_602
mmu-miR-3473d	circRNA_2858
mmu-miR-138-2-3p	circRNA_21235
mmu-miR-5626-5p	circRNA_17940
mmu-miR-7017-3p	circRNA_532
mmu-miR-1668	circRNA_4521
mmu-miR-133b-5p	circRNA_8489
mmu-miR-6960-5p	circRNA_553
mmu-miR-6904-5p	circRNA_11321
mmu-miR-7212-5p	circRNA_9013
mmu-miR-3103-5p	circRNA_4459
mmu-miR-346-3p	circRNA_18339
mmu-miR-6972-5p	circRNA_15148
mmu-miR-1946a	circRNA_19515
mmu-miR-6418-3p	circRNA_3246
mmu-miR-466m-3p	circRNA_15767
mmu-miR-6908-5p	circRNA_18546
mmu-miR-5620-3p	circRNA_15656
mmu-miR-7077-3p	circRNA_2382
mmu-miR-466d-5p	circRNA_12266
mmu-miR-7019-5p	circRNA_6613
mmu-miR-669k-3p	circRNA_14589
mmu-miR-466a-5p	circRNA_11574
mmu-miR-7023-3p	circRNA_16262
mmu-miR-22-3p	circRNA_14157
mmu-miR-6945-5p	circRNA_2481
mmu-miR-7018-5p	circRNA_8636
mmu-miR-3101-5p	circRNA_21157
mmu-miR-6998-3p	circRNA_20557
mmu-miR-7012-3p	circRNA_10310
mmu-miR-6912-5p	circRNA_19771
mmu-miR-6945-3p	circRNA_17413
mmu-miR-1968-3p	circRNA_17858
mmu-miR-466m-3p	circRNA_10178
mmu-miR-7070-3p	circRNA_11701
mmu-miR-6366	circRNA_12544
mmu-miR-7649-5p	circRNA_2765
mmu-miR-880-3p	circRNA_10879
mmu-miR-7668-3p	circRNA_16990
mmu-miR-6925-5p	circRNA_10948
mmu-miR-7036b-3p	circRNA_2766
mmu-miR-7061-5p	circRNA_7695
mmu-miR-214-3p	circRNA_13799
mmu-miR-7000-5p	circRNA_16517
mmu-miR-7047-5p	circRNA_17817
mmu-miR-152-3p	circRNA_2689
mmu-miR-6394	circRNA_8457
mmu-miR-6944-5p	circRNA_10559
mmu-miR-23b-5p	circRNA_10385
mmu-miR-216a-3p	circRNA_19855
mmu-miR-1966-5p	circRNA_14968
mmu-miR-7117-3p	circRNA_10677
mmu-miR-7b-5p	circRNA_16759
mmu-miR-6368	circRNA_21256
mmu-miR-7020-3p	circRNA_10553
mmu-miR-7021-3p	circRNA_19476
mmu-miR-346-5p	circRNA_15464
mmu-miR-187-5p	circRNA_6036
mmu-miR-149-5p	circRNA_13266
mmu-miR-6962-3p	circRNA_10588
mmu-miR-3095-3p	circRNA_5993
mmu-miR-7237-5p	circRNA_4769
mmu-miR-7050-3p	circRNA_4527
mmu-miR-344c-5p	circRNA_6727
mmu-miR-6925-3p	circRNA_10034
mmu-miR-6384	circRNA_11934
mmu-miR-7054-5p	circRNA_5043
mmu-miR-12199-3p	circRNA_12641
mmu-miR-6335	circRNA_9017
mmu-miR-6972-5p	circRNA_10018
mmu-miR-374c-3p	circRNA_1261
mmu-miR-7049-5p	circRNA_712
mmu-miR-1943-5p	circRNA_1411
mmu-miR-7040-3p	circRNA_17817
mmu-miR-7016-3p	circRNA_15232
mmu-miR-7058-5p	circRNA_9033
mmu-miR-302c-3p	circRNA_19829
mmu-miR-26b-3p	circRNA_17426
mmu-miR-7667-5p	circRNA_850
mmu-miR-664-5p	circRNA_13837
mmu-miR-6357	circRNA_20968
mmu-miR-342-5p	circRNA_11600
mmu-miR-26a-2-3p	circRNA_6754
mmu-miR-6997-5p	circRNA_14804
mmu-miR-467b-5p	circRNA_2881
mmu-miR-201-5p	circRNA_17796
mmu-miR-7002-5p	circRNA_17879
mmu-miR-709	circRNA_4039
mmu-miR-125b-2-3p	circRNA_17896
mmu-miR-6948-3p	circRNA_11297
mmu-miR-875-5p	circRNA_12928
mmu-miR-6969-5p	circRNA_440
mmu-miR-187-3p	circRNA_5505
mmu-miR-6404	circRNA_4310
mmu-miR-12201-3p	circRNA_13910
mmu-miR-7047-5p	circRNA_19796
mmu-miR-5124a	circRNA_11064
mmu-miR-351-5p	circRNA_12503
mmu-miR-679-3p	circRNA_10040
mmu-miR-6346	circRNA_19926
mmu-miR-6382	circRNA_20817
mmu-miR-6999-5p	circRNA_893
mmu-miR-6923-5p	circRNA_781
mmu-miR-7046-5p	circRNA_802
mmu-miR-6958-5p	circRNA_11629
mmu-miR-1941-3p	circRNA_19489
mmu-miR-6945-3p	circRNA_18079
mmu-miR-7681-5p	circRNA_8416
mmu-miR-7237-3p	circRNA_15732
mmu-miR-6916-5p	circRNA_1369
mmu-miR-7679-5p	circRNA_5695
mmu-miR-5113	circRNA_12668
mmu-miR-501-5p	circRNA_4152
mmu-miR-7023-5p	circRNA_2961
mmu-miR-12186-5p	circRNA_13424
mmu-miR-1249-5p	circRNA_10113
mmu-miR-7237-3p	circRNA_3733
mmu-miR-7037-5p	circRNA_15256
mmu-miR-1964-5p	circRNA_11491
mmu-miR-6996-3p	circRNA_19523
mmu-miR-1955-5p	circRNA_19095
mmu-miR-6931-5p	circRNA_10925
mmu-miR-3087-3p	circRNA_19010
mmu-miR-6933-5p	circRNA_5418
mmu-miR-666-5p	circRNA_7491
mmu-miR-6410	circRNA_3811
mmu-miR-149-3p	circRNA_5651
mmu-miR-3099-3p	circRNA_7329
mmu-miR-467h	circRNA_808
mmu-miR-378a-3p	circRNA_18505
mmu-miR-29b-1-5p	circRNA_11677
mmu-miR-5710	circRNA_10400
mmu-miR-7211-5p	circRNA_3785
mmu-miR-3071-5p	circRNA_14071
mmu-miR-210-3p	circRNA_16320
mmu-miR-6971-5p	circRNA_10132
mmu-miR-181b-2-3p	circRNA_4397
mmu-miR-3089-5p	circRNA_15288
mmu-miR-7663-5p	circRNA_13674
mmu-miR-6945-5p	circRNA_20159
mmu-miR-1934-5p	circRNA_5388
mmu-miR-122-5p	circRNA_382
mmu-miR-6354	circRNA_19508
mmu-miR-710	circRNA_13045
mmu-miR-7053-5p	circRNA_17530
mmu-miR-7039-3p	circRNA_4888
mmu-miR-188-3p	circRNA_520
mmu-miR-3060-5p	circRNA_15234
mmu-miR-764-3p	circRNA_12781
mmu-miR-7089-5p	circRNA_12594
mmu-miR-92b-3p	circRNA_12457
mmu-miR-466m-3p	circRNA_21599
mmu-miR-5615-5p	circRNA_20023
mmu-miR-1895	circRNA_21061
mmu-miR-7211-3p	circRNA_8405
mmu-miR-6372	circRNA_8672
mmu-miR-3110-5p	circRNA_13753
mmu-miR-653-3p	circRNA_17421
mmu-miR-103-3p	circRNA_2712
mmu-miR-6938-3p	circRNA_5972
mmu-miR-449c-3p	circRNA_5383
mmu-miR-7083-3p	circRNA_13254
mmu-miR-6357	circRNA_13316
mmu-miR-705	circRNA_6100
mmu-miR-5134-5p	circRNA_19843
mmu-miR-6940-5p	circRNA_13085
mmu-miR-3073a-5p	circRNA_12977
mmu-miR-7029-3p	circRNA_12885
mmu-miR-6974-5p	circRNA_13482
mmu-miR-6938-3p	circRNA_3683
mmu-miR-7072-5p	circRNA_3114
mmu-miR-3154	circRNA_7723
mmu-miR-7078-5p	circRNA_17428
mmu-miR-3110-3p	circRNA_6900
mmu-miR-6356	circRNA_18659
mmu-miR-3070-5p	circRNA_5562
mmu-miR-1291	circRNA_3068
mmu-miR-7221-3p	circRNA_6534
mmu-miR-6975-3p	circRNA_5991
mmu-miR-6921-5p	circRNA_14160
mmu-miR-24-3p	circRNA_9950
mmu-miR-23b-5p	circRNA_15383
mmu-miR-7050-3p	circRNA_7772
mmu-miR-667-5p	circRNA_19780
mmu-miR-3470b	circRNA_8048
mmu-miR-6911-5p	circRNA_14019
mmu-miR-712-5p	circRNA_1387
mmu-miR-12197-3p	circRNA_7799
mmu-miR-140-3p	circRNA_21242
mmu-miR-6910-5p	circRNA_3688
mmu-miR-466k	circRNA_6310
mmu-miR-6990-5p	circRNA_16408
mmu-miR-6397	circRNA_11545
mmu-miR-23b-5p	circRNA_1858
mmu-miR-6966-3p	circRNA_2454
mmu-miR-3103-3p	circRNA_665
mmu-miR-6943-3p	circRNA_15508
mmu-miR-7050-5p	circRNA_18700
mmu-miR-5626-5p	circRNA_3106
mmu-miR-8116	circRNA_10025
mmu-miR-24-3p	circRNA_6367
mmu-miR-302a-5p	circRNA_18974
mmu-miR-7028-5p	circRNA_7768
mmu-miR-1943-5p	circRNA_19708
mmu-miR-7689-3p	circRNA_11661
mmu-miR-7027-5p	circRNA_18992
mmu-miR-7118-5p	circRNA_11810
mmu-miR-3473b	circRNA_9681
mmu-miR-292a-3p	circRNA_3986
mmu-miR-6407	circRNA_15784
mmu-miR-7094-3p	circRNA_6015
mmu-miR-3100-5p	circRNA_12670
mmu-miR-6971-3p	circRNA_3505
mmu-miR-6335	circRNA_5434
mmu-miR-7053-3p	circRNA_20813
mmu-miR-8093	circRNA_9511
mmu-miR-411-5p	circRNA_3930
mmu-miR-3073b-3p	circRNA_6814
mmu-miR-7045-3p	circRNA_14007
mmu-miR-12202-5p	circRNA_1378
mmu-miR-6926-3p	circRNA_21216
mmu-miR-486b-3p	circRNA_3139
mmu-miR-7090-5p	circRNA_8789
mmu-miR-6973a-5p	circRNA_1372
mmu-miR-6366	circRNA_19103
mmu-miR-6988-3p	circRNA_7298
mmu-miR-9718	circRNA_2879
mmu-miR-140-3p	circRNA_12479
mmu-miR-7094-1-5p	circRNA_13559
mmu-miR-674-5p	circRNA_10792
mmu-miR-3085-3p	circRNA_2395
mmu-miR-8091	circRNA_15756
mmu-miR-9769-3p	circRNA_13172
mmu-miR-194-2-3p	circRNA_3531
mmu-miR-7050-5p	circRNA_8418
mmu-miR-105	circRNA_3926
mmu-miR-485-5p	circRNA_2569
mmu-miR-6419	circRNA_8052
mmu-miR-188-3p	circRNA_16251
mmu-miR-1249-5p	circRNA_3614
mmu-miR-504-3p	circRNA_7918
mmu-miR-7087-5p	circRNA_4683
mmu-miR-1943-5p	circRNA_19498
mmu-miR-6971-3p	circRNA_6504
mmu-miR-7051-5p	circRNA_3988
mmu-miR-3100-3p	circRNA_18321
mmu-miR-24-3p	circRNA_20030
mmu-miR-3110-3p	circRNA_4543
mmu-miR-8096	circRNA_1257
mmu-miR-6920-3p	circRNA_11476
mmu-miR-7678-5p	circRNA_20167
mmu-miR-698-5p	circRNA_1270
mmu-miR-12194-3p	circRNA_2451
mmu-miR-3474	circRNA_8282
mmu-miR-7674-5p	circRNA_21387
mmu-miR-6939-5p	circRNA_6964
mmu-miR-7665-5p	circRNA_17897
mmu-miR-484	circRNA_15169
mmu-miR-3063-5p	circRNA_15916
mmu-miR-7212-5p	circRNA_9242
mmu-miR-291a-3p	circRNA_16330
mmu-miR-365-2-5p	circRNA_716
mmu-miR-7013-5p	circRNA_14106
mmu-miR-344-5p	circRNA_14136
mmu-miR-7661-5p	circRNA_19621
mmu-miR-344-5p	circRNA_13870
mmu-miR-880-5p	circRNA_16054
mmu-miR-761	circRNA_10021
mmu-miR-1892	circRNA_8525
mmu-miR-6540-3p	circRNA_13878
mmu-miR-8107	circRNA_14029
mmu-miR-7232-5p	circRNA_4555
mmu-miR-93-3p	circRNA_2140
mmu-miR-3474	circRNA_16122
mmu-miR-770-5p	circRNA_10610
mmu-miR-3552	circRNA_15312
mmu-miR-125a-3p	circRNA_13143
mmu-miR-764-3p	circRNA_9386
mmu-miR-6984-5p	circRNA_14132
mmu-miR-6950-5p	circRNA_10175
mmu-miR-3080-3p	circRNA_4967
mmu-miR-7089-3p	circRNA_12090
mmu-miR-7227-3p	circRNA_6275
mmu-miR-7025-5p	circRNA_20936
mmu-let-7g-5p	circRNA_3049
mmu-miR-1843b-5p	circRNA_13191
mmu-miR-6372	circRNA_18603
mmu-miR-125b-5p	circRNA_2517
mmu-miR-330-5p	circRNA_18071
mmu-miR-693-5p	circRNA_16081
mmu-miR-7668-3p	circRNA_6225
mmu-miR-7078-5p	circRNA_6587
mmu-miR-105	circRNA_6329
mmu-miR-3473c	circRNA_14555
mmu-miR-150-3p	circRNA_3734
mmu-miR-12189-3p	circRNA_15211
mmu-miR-7225-3p	circRNA_2776
mmu-miR-760-3p	circRNA_11613
mmu-miR-351-5p	circRNA_8064
mmu-miR-7050-5p	circRNA_11054
mmu-miR-150-5p	circRNA_3961
mmu-miR-194-1-3p	circRNA_1595
mmu-miR-6413	circRNA_16082
mmu-miR-1983	circRNA_2383
mmu-miR-320-5p	circRNA_3779
mmu-miR-3097-5p	circRNA_6715
mmu-miR-12185-3p	circRNA_4453
mmu-miR-1960	circRNA_12581
mmu-miR-1970	circRNA_3244
mmu-miR-1224-5p	circRNA_2383
mmu-miR-706	circRNA_16516
mmu-miR-8105	circRNA_6523
mmu-miR-6373	circRNA_7911
mmu-miR-742-3p	circRNA_19076
mmu-miR-6958-3p	circRNA_11348
mmu-miR-216a-3p	circRNA_5131
mmu-miR-6715-5p	circRNA_14381
mmu-miR-3110-5p	circRNA_2665
mmu-miR-34b-3p	circRNA_3379
mmu-miR-12202-3p	circRNA_19025
mmu-miR-7119-5p	circRNA_1
mmu-miR-7050-3p	circRNA_17809
mmu-miR-7006-5p	circRNA_11054
mmu-miR-346-5p	circRNA_1254
mmu-miR-6998-3p	circRNA_720
mmu-miR-6985-5p	circRNA_13946
mmu-miR-7052-5p	circRNA_16848
mmu-miR-467d-3p	circRNA_2099
mmu-miR-1298-3p	circRNA_5040
mmu-miR-1964-3p	circRNA_9597
mmu-miR-1903	circRNA_9487
mmu-miR-6974-5p	circRNA_693
mmu-miR-6909-5p	circRNA_15823
mmu-miR-6949-5p	circRNA_16592
mmu-miR-7029-3p	circRNA_10158
mmu-miR-320-5p	circRNA_18622
mmu-miR-7094-1-5p	circRNA_8865
mmu-miR-6996-3p	circRNA_13944
mmu-miR-8119	circRNA_6262
mmu-miR-3067-5p	circRNA_2441
mmu-miR-7058-5p	circRNA_6285
mmu-miR-674-5p	circRNA_6908
mmu-miR-6945-5p	circRNA_21555
mmu-miR-1982-5p	circRNA_13147
mmu-miR-1668	circRNA_12002
mmu-miR-743b-5p	circRNA_19625
mmu-miR-3470a	circRNA_2308
mmu-miR-702-3p	circRNA_14246
mmu-miR-7679-5p	circRNA_14873
mmu-miR-6391	circRNA_17370
mmu-miR-7006-3p	circRNA_5300
mmu-miR-466n-5p	circRNA_6030
mmu-miR-30c-2-3p	circRNA_16621
mmu-miR-7220-3p	circRNA_3478
mmu-miR-6914-3p	circRNA_6180
mmu-miR-7081-5p	circRNA_426
mmu-miR-6956-5p	circRNA_11086
mmu-miR-6961-3p	circRNA_15956
mmu-miR-1195	circRNA_11820
mmu-miR-672-5p	circRNA_13044
mmu-miR-410-5p	circRNA_3276
mmu-miR-12185-5p	circRNA_12191
mmu-miR-140-3p	circRNA_16187
mmu-miR-7090-5p	circRNA_16446
mmu-miR-3569-5p	circRNA_16859
mmu-miR-6954-5p	circRNA_6694
mmu-miR-3103-5p	circRNA_5619
mmu-miR-497b	circRNA_2796
mmu-miR-5122	circRNA_19445
mmu-miR-6335	circRNA_6538
mmu-miR-7679-5p	circRNA_15133
mmu-miR-6950-3p	circRNA_12828
mmu-miR-6715-3p	circRNA_7426
mmu-miR-128-3p	circRNA_13738
mmu-miR-1969	circRNA_17743
mmu-miR-6990-5p	circRNA_14140
mmu-miR-1199-5p	circRNA_5336
mmu-miR-3079-5p	circRNA_17105
mmu-miR-7039-5p	circRNA_13214
mmu-miR-698-5p	circRNA_11885
mmu-miR-207	circRNA_8706
mmu-miR-7679-5p	circRNA_20714
mmu-miR-6992-5p	circRNA_17090
mmu-miR-12196-5p	circRNA_6147
mmu-miR-3078-3p	circRNA_13945
mmu-miR-1968-3p	circRNA_14966
mmu-miR-7237-5p	circRNA_5419
mmu-miR-6367	circRNA_6025
mmu-miR-7014-5p	circRNA_18259
mmu-miR-466o-3p	circRNA_19475
mmu-miR-199a-3p	circRNA_12629
mmu-miR-466f	circRNA_6593
mmu-miR-122b-3p	circRNA_13203
mmu-miR-6980-5p	circRNA_2796
mmu-miR-672-5p	circRNA_5785
mmu-miR-467d-3p	circRNA_3585
mmu-miR-292a-5p	circRNA_530
mmu-miR-7072-5p	circRNA_4334
mmu-miR-7035-5p	circRNA_16425
mmu-miR-6902-3p	circRNA_3455
mmu-miR-547-5p	circRNA_15333
mmu-miR-6915-3p	circRNA_6947
mmu-miR-3971	circRNA_12404
mmu-miR-1950	circRNA_7349
mmu-miR-301b-5p	circRNA_14640
mmu-miR-1967	circRNA_9254
mmu-miR-350-5p	circRNA_11786
mmu-miR-324-5p	circRNA_955
mmu-miR-323-5p	circRNA_15078
mmu-miR-6985-5p	circRNA_15270
mmu-miR-6337	circRNA_9862
mmu-miR-1968-3p	circRNA_9638
mmu-miR-7007-3p	circRNA_18825
mmu-miR-1982-5p	circRNA_3260
mmu-miR-124-5p	circRNA_18332
mmu-miR-883a-5p	circRNA_16891
mmu-miR-3098-3p	circRNA_18793
mmu-miR-7094b-2-5p	circRNA_7727
mmu-miR-6927-5p	circRNA_935
mmu-miR-24-1-5p	circRNA_5680
mmu-miR-6955-3p	circRNA_13424
mmu-miR-468-3p	circRNA_4755
mmu-miR-7232-5p	circRNA_7407
mmu-miR-6955-5p	circRNA_13597
mmu-miR-3070-5p	circRNA_18079
mmu-miR-206-5p	circRNA_7918
mmu-miR-7034-3p	circRNA_7427
mmu-miR-6956-5p	circRNA_4983
mmu-miR-7007-5p	circRNA_14027
mmu-miR-7016-5p	circRNA_12649
mmu-miR-7081-3p	circRNA_6920
mmu-miR-709	circRNA_9047
mmu-miR-1188-5p	circRNA_20545
mmu-miR-425-5p	circRNA_21029
mmu-miR-669b-5p	circRNA_6694
mmu-miR-541-3p	circRNA_14075
mmu-miR-7031-5p	circRNA_18321
mmu-miR-7224-5p	circRNA_21264
mmu-miR-344b-5p	circRNA_21558
mmu-miR-7032-5p	circRNA_19459
mmu-miR-7079-3p	circRNA_19106
mmu-miR-17-3p	circRNA_20197
mmu-miR-7028-5p	circRNA_13222
mmu-miR-702-5p	circRNA_16814
mmu-miR-7006-5p	circRNA_13135
mmu-miR-1191b-3p	circRNA_12477
mmu-miR-3547-5p	circRNA_15967
mmu-miR-505-5p	circRNA_5505
mmu-miR-378a-3p	circRNA_11479
mmu-miR-378a-5p	circRNA_627
mmu-miR-342-3p	circRNA_2520
mmu-miR-7029-3p	circRNA_19168
mmu-miR-880-3p	circRNA_18783
mmu-miR-7002-5p	circRNA_18028
mmu-miR-7039-5p	circRNA_5587
mmu-miR-125a-3p	circRNA_11046
mmu-miR-702-5p	circRNA_10621
mmu-miR-7653-3p	circRNA_336
mmu-miR-7073-5p	circRNA_11997
mmu-miR-12181-3p	circRNA_15162
mmu-miR-6379	circRNA_17047
mmu-miR-5104b-5p	circRNA_17293
mmu-miR-1906	circRNA_13978
mmu-miR-8106	circRNA_1779
mmu-miR-6990-5p	circRNA_1521
mmu-miR-486a-5p	circRNA_21195
mmu-miR-361-3p	circRNA_13275
mmu-miR-7089-5p	circRNA_8902
mmu-miR-1927	circRNA_18351
mmu-miR-669d-2-3p	circRNA_9681
mmu-miR-12184-3p	circRNA_15434
mmu-miR-6346	circRNA_19740
mmu-miR-298-3p	circRNA_16615
mmu-miR-29b-1-5p	circRNA_17011
mmu-miR-6991-3p	circRNA_15091
mmu-miR-466b-3p	circRNA_14229
mmu-miR-3102-3p	circRNA_14472
mmu-miR-7215-3p	circRNA_18269
mmu-miR-1894-3p	circRNA_681
mmu-miR-1950	circRNA_17920
mmu-miR-2861	circRNA_6465
mmu-miR-298-5p	circRNA_15670
mmu-miR-3470b	circRNA_9284
mmu-miR-486a-5p	circRNA_18176
mmu-miR-3071-5p	circRNA_10128
mmu-miR-298-5p	circRNA_16128
mmu-miR-615-5p	circRNA_5669
mmu-miR-665-3p	circRNA_10338
mmu-miR-665-3p	circRNA_4391
mmu-miR-7227-3p	circRNA_4202
mmu-miR-6974-3p	circRNA_17985
mmu-miR-3083b-5p	circRNA_5942
mmu-miR-6926-5p	circRNA_10767
mmu-miR-667-5p	circRNA_7289
mmu-miR-6961-3p	circRNA_2716
mmu-miR-3073a-5p	circRNA_10787
mmu-miR-7031-3p	circRNA_16245
mmu-miR-6415	circRNA_13676
mmu-miR-679-3p	circRNA_4210
mmu-miR-7038-3p	circRNA_19319
mmu-miR-7034-5p	circRNA_2503
mmu-miR-7231-5p	circRNA_1230
mmu-miR-6906-5p	circRNA_14616
mmu-miR-6947-3p	circRNA_1733
mmu-miR-744-5p	circRNA_16615
mmu-miR-8104	circRNA_17842
mmu-miR-7682-3p	circRNA_10447
mmu-let-7d-5p	circRNA_3370
mmu-miR-5110	circRNA_4262
mmu-miR-3070-3p	circRNA_19675
mmu-miR-8100	circRNA_1623
mmu-miR-7020-5p	circRNA_2357
mmu-miR-7048-3p	circRNA_688
mmu-miR-6922-5p	circRNA_21648
mmu-miR-431-3p	circRNA_6565
mmu-miR-1982-5p	circRNA_19392
mmu-miR-3968	circRNA_21576
mmu-miR-7015-5p	circRNA_9172
mmu-miR-1188-3p	circRNA_10627
mmu-miR-6934-5p	circRNA_8737
mmu-miR-1902	circRNA_17451
mmu-miR-361-3p	circRNA_6793
mmu-miR-7049-3p	circRNA_7800
mmu-miR-497b	circRNA_647
mmu-miR-673-5p	circRNA_6103
mmu-miR-5135	circRNA_5628
mmu-miR-6917-5p	circRNA_2452
mmu-miR-484	circRNA_12480
mmu-miR-1981-5p	circRNA_20182
mmu-miR-181b-5p	circRNA_21216
mmu-miR-8113	circRNA_15775
mmu-miR-7094-1-5p	circRNA_4009
mmu-miR-3072-3p	circRNA_6353
mmu-miR-3572-5p	circRNA_10445
mmu-miR-1911-3p	circRNA_5506
mmu-miR-6964-5p	circRNA_5783
mmu-miR-7008-5p	circRNA_6358
mmu-miR-466i-3p	circRNA_11614
mmu-miR-7023-5p	circRNA_3672
mmu-miR-6938-5p	circRNA_9336
mmu-miR-666-3p	circRNA_2618
mmu-miR-1936	circRNA_12642
mmu-miR-7665-5p	circRNA_8131
mmu-miR-8091	circRNA_15472
mmu-miR-5627-3p	circRNA_8536
mmu-miR-3057-3p	circRNA_16593
mmu-miR-12206-5p	circRNA_7652
mmu-miR-6997-5p	circRNA_12926
mmu-miR-1896	circRNA_21415
mmu-miR-7658-5p	circRNA_2820
mmu-miR-3547-5p	circRNA_5690
mmu-miR-1927	circRNA_7386
mmu-miR-6900-5p	circRNA_10902
mmu-miR-6912-5p	circRNA_11588
mmu-miR-133b-5p	circRNA_10557
mmu-miR-6935-5p	circRNA_5093
mmu-miR-485-5p	circRNA_18181
mmu-miR-7578	circRNA_19160
mmu-miR-6921-5p	circRNA_13373
mmu-miR-6962-5p	circRNA_20950
mmu-miR-7002-5p	circRNA_21302
mmu-miR-6958-5p	circRNA_4364
mmu-miR-6715-5p	circRNA_7694
mmu-miR-6941-5p	circRNA_15737
mmu-miR-7016-5p	circRNA_19501
mmu-miR-7664-3p	circRNA_10673
mmu-miR-7001-5p	circRNA_2604
mmu-miR-6937-5p	circRNA_20075
mmu-miR-6361	circRNA_9458
mmu-miR-299a-3p	circRNA_10463
mmu-miR-6896-3p	circRNA_8556
mmu-miR-7075-5p	circRNA_11054
mmu-miR-1188-5p	circRNA_9232
mmu-miR-1188-5p	circRNA_13752
mmu-miR-6936-5p	circRNA_444
mmu-miR-328-5p	circRNA_17645
mmu-miR-466i-5p	circRNA_13065
mmu-miR-3082-5p	circRNA_10836
mmu-miR-7662-5p	circRNA_14674
mmu-miR-30c-1-3p	circRNA_17327
mmu-miR-7678-3p	circRNA_2263
mmu-miR-7055-5p	circRNA_5081
mmu-miR-6952-5p	circRNA_135
mmu-miR-8119	circRNA_6831
mmu-miR-7668-5p	circRNA_422
mmu-miR-3067-5p	circRNA_16051
mmu-miR-18a-5p	circRNA_20800
mmu-miR-107-5p	circRNA_15776
mmu-miR-6990-5p	circRNA_859
mmu-miR-150-5p	circRNA_365
mmu-miR-1894-3p	circRNA_6080
mmu-miR-6993-5p	circRNA_7087
mmu-miR-381-3p	circRNA_20661
mmu-miR-5620-5p	circRNA_7867
mmu-miR-7094-1-5p	circRNA_11142
mmu-miR-9768-3p	circRNA_20954
mmu-miR-877-3p	circRNA_20763
mmu-miR-339-3p	circRNA_3127
mmu-miR-7053-5p	circRNA_7707
mmu-miR-1964-5p	circRNA_5015
mmu-miR-497a-5p	circRNA_10234
mmu-miR-297b-5p	circRNA_18984
mmu-miR-6392-5p	circRNA_16985
mmu-miR-148b-5p	circRNA_3412
mmu-miR-7072-5p	circRNA_16576
mmu-miR-466h-5p	circRNA_939
mmu-miR-7226-3p	circRNA_16381
mmu-miR-6898-5p	circRNA_9018
mmu-miR-344-5p	circRNA_8579
mmu-miR-6939-5p	circRNA_377
mmu-miR-3470b	circRNA_2716
mmu-miR-466m-3p	circRNA_3995
mmu-miR-192-3p	circRNA_16307
mmu-miR-6397	circRNA_19220
mmu-miR-186-3p	circRNA_9654
mmu-miR-30c-2-3p	circRNA_17825
mmu-miR-1960	circRNA_4356
mmu-miR-6337	circRNA_14910
mmu-miR-698-5p	circRNA_21046
mmu-miR-7084-3p	circRNA_20273
mmu-miR-7682-3p	circRNA_21631
mmu-miR-330-5p	circRNA_7967
mmu-miR-8117	circRNA_17256
mmu-miR-215-3p	circRNA_2858
mmu-miR-149-3p	circRNA_17552
mmu-miR-6356	circRNA_13065
mmu-miR-7057-5p	circRNA_19730
mmu-miR-12185-5p	circRNA_17896
mmu-miR-3547-3p	circRNA_11954
mmu-miR-7661-3p	circRNA_15872
mmu-miR-8108	circRNA_16212
mmu-miR-6966-5p	circRNA_17647
mmu-miR-12190-3p	circRNA_15824
mmu-miR-6367	circRNA_1059
mmu-miR-6348	circRNA_1832
mmu-miR-296-3p	circRNA_19171
mmu-miR-331-3p	circRNA_991
mmu-miR-292b-5p	circRNA_14
mmu-miR-1231-5p	circRNA_650
mmu-miR-6943-3p	circRNA_17891
mmu-miR-6413	circRNA_16674
mmu-miR-337-3p	circRNA_20115
mmu-miR-7086-5p	circRNA_1109
mmu-miR-466m-5p	circRNA_17837
mmu-miR-6962-3p	circRNA_17864
mmu-miR-6354	circRNA_4101
mmu-miR-5113	circRNA_1250
mmu-miR-700-5p	circRNA_20400
mmu-miR-6929-5p	circRNA_2792
mmu-miR-3073b-5p	circRNA_9383
mmu-miR-763	circRNA_20704
mmu-miR-455-3p	circRNA_19404
mmu-miR-674-5p	circRNA_9125
mmu-miR-470-5p	circRNA_11678
mmu-miR-24-3p	circRNA_1126
mmu-miR-6912-5p	circRNA_8149
mmu-miR-3075-5p	circRNA_14235
mmu-miR-106a-5p	circRNA_18538
mmu-miR-3064-5p	circRNA_12280
mmu-miR-7088-5p	circRNA_10421
mmu-miR-301a-5p	circRNA_15185
mmu-miR-7216-5p	circRNA_18251
mmu-miR-12198-3p	circRNA_21130
mmu-miR-3087-3p	circRNA_14093
mmu-miR-5616-3p	circRNA_16018
mmu-miR-7684-5p	circRNA_11738
mmu-miR-1907	circRNA_9024
mmu-miR-551b-3p	circRNA_12294
mmu-miR-7076-5p	circRNA_21223
mmu-miR-6937-3p	circRNA_14108
mmu-miR-7035-5p	circRNA_12848
mmu-miR-383-3p	circRNA_1471
mmu-miR-7044-3p	circRNA_14804
mmu-miR-3057-3p	circRNA_14396
mmu-miR-7243-3p	circRNA_1536
mmu-miR-155-3p	circRNA_20965
mmu-miR-210-3p	circRNA_646
mmu-miR-1983	circRNA_11439
mmu-miR-3620-5p	circRNA_357
mmu-miR-3067-5p	circRNA_21412
mmu-miR-3070-5p	circRNA_9792
mmu-miR-6954-3p	circRNA_4824
mmu-miR-125a-3p	circRNA_5680
mmu-miR-702-5p	circRNA_7442
mmu-miR-6994-5p	circRNA_14889
mmu-miR-34c-5p	circRNA_17632
mmu-miR-6926-3p	circRNA_4231
mmu-miR-7229-3p	circRNA_11253
mmu-miR-5124b	circRNA_5272
mmu-miR-20b-3p	circRNA_10559
mmu-miR-7044-3p	circRNA_6160
mmu-miR-18a-3p	circRNA_2688
mmu-miR-466p-5p	circRNA_14421
mmu-miR-3572-5p	circRNA_5277
mmu-miR-5112	circRNA_17909
mmu-miR-7686-5p	circRNA_13601
mmu-miR-6361	circRNA_11206
mmu-miR-6902-3p	circRNA_4202
mmu-miR-211-3p	circRNA_7695
mmu-miR-6975-5p	circRNA_14346
mmu-miR-7242-3p	circRNA_13658
mmu-miR-7025-5p	circRNA_12130
mmu-miR-466d-5p	circRNA_1641
mmu-miR-1258-3p	circRNA_7385
mmu-miR-7216-5p	circRNA_1277
mmu-miR-6990-5p	circRNA_3017
mmu-miR-6987-5p	circRNA_11263
mmu-miR-6958-5p	circRNA_3231
mmu-miR-8116	circRNA_6509
mmu-miR-1956	circRNA_21588
mmu-miR-1191b-5p	circRNA_3028
mmu-miR-6914-3p	circRNA_17686
mmu-miR-7218-5p	circRNA_7788
mmu-miR-7222-5p	circRNA_18258
mmu-miR-297b-3p	circRNA_18397
mmu-miR-3098-3p	circRNA_83
mmu-miR-876-5p	circRNA_15527
mmu-miR-1929-3p	circRNA_20071
mmu-miR-1911-5p	circRNA_46
mmu-miR-7026-3p	circRNA_18850
mmu-miR-6961-5p	circRNA_12517
mmu-miR-688	circRNA_14971
mmu-miR-6392-3p	circRNA_6704
mmu-miR-665-5p	circRNA_954
mmu-miR-6913-3p	circRNA_16516
mmu-miR-497a-5p	circRNA_5643
mmu-miR-6926-3p	circRNA_11136
mmu-miR-7028-5p	circRNA_13932
mmu-miR-7016-3p	circRNA_16969
mmu-miR-7240-5p	circRNA_10656
mmu-miR-96-3p	circRNA_21649
mmu-miR-1970	circRNA_649
mmu-miR-466k	circRNA_17682
mmu-miR-7685-3p	circRNA_4569
mmu-miR-7669-3p	circRNA_7058
mmu-miR-1964-5p	circRNA_21127
mmu-miR-3103-5p	circRNA_17933
mmu-miR-8118	circRNA_18819
mmu-miR-26b-3p	circRNA_12372
mmu-miR-7649-3p	circRNA_13634
mmu-miR-7054-5p	circRNA_17252
mmu-miR-7075-5p	circRNA_20557
mmu-miR-5124b	circRNA_10133
mmu-miR-12191-3p	circRNA_6049
mmu-miR-185-5p	circRNA_1824
mmu-miR-7654-3p	circRNA_3739
mmu-miR-6922-5p	circRNA_6423
mmu-miR-152-3p	circRNA_19026
mmu-miR-7682-3p	circRNA_5579
mmu-miR-6975-5p	circRNA_3760
mmu-miR-6396	circRNA_11061
mmu-miR-6922-3p	circRNA_18785
mmu-miR-7a-1-3p	circRNA_19841
mmu-miR-6369	circRNA_1654
mmu-miR-6960-5p	circRNA_2245
mmu-miR-666-3p	circRNA_5774
mmu-miR-7035-5p	circRNA_16359
mmu-miR-7030-5p	circRNA_15270
mmu-miR-7027-5p	circRNA_13439
mmu-miR-6959-5p	circRNA_5555
mmu-miR-7087-5p	circRNA_16138
mmu-miR-7672-3p	circRNA_20681
mmu-miR-7687-5p	circRNA_16672
mmu-miR-1894-5p	circRNA_13823
mmu-miR-6898-3p	circRNA_2776
mmu-miR-3085-3p	circRNA_12492
mmu-miR-6949-3p	circRNA_8163
mmu-miR-677-3p	circRNA_10716
mmu-miR-706	circRNA_7029
mmu-miR-7070-5p	circRNA_6165
mmu-miR-6934-3p	circRNA_6534
mmu-miR-3077-3p	circRNA_2983
mmu-miR-7213-3p	circRNA_21527
mmu-miR-7087-5p	circRNA_5332
mmu-miR-7658-3p	circRNA_1030
mmu-miR-672-3p	circRNA_18702
mmu-miR-300-5p	circRNA_16319
mmu-miR-709	circRNA_10934
mmu-miR-3070-2-3p	circRNA_2393
mmu-miR-7687-3p	circRNA_20638
mmu-miR-7023-5p	circRNA_8143
mmu-miR-6997-5p	circRNA_7009
mmu-miR-7028-5p	circRNA_21437
mmu-miR-6395	circRNA_5278
mmu-miR-93-3p	circRNA_2642
mmu-miR-1195	circRNA_9587
mmu-miR-466o-3p	circRNA_18419
mmu-miR-1191b-3p	circRNA_2876
mmu-miR-7076-3p	circRNA_18665
mmu-miR-343	circRNA_12686
mmu-miR-6929-5p	circRNA_4726
mmu-miR-345-3p	circRNA_7413
mmu-miR-1903	circRNA_539
mmu-miR-8113	circRNA_18984
mmu-miR-3099-5p	circRNA_3041
mmu-miR-470-5p	circRNA_978
mmu-miR-211-3p	circRNA_7661
mmu-miR-6952-5p	circRNA_2961
mmu-miR-1896	circRNA_9529
mmu-miR-297a-5p	circRNA_19512
mmu-miR-6921-5p	circRNA_19412
mmu-miR-466j	circRNA_728
mmu-miR-343	circRNA_7792
mmu-miR-3966	circRNA_2520
mmu-miR-7002-5p	circRNA_5553
mmu-miR-709	circRNA_11898
mmu-miR-7235-3p	circRNA_13072
mmu-miR-1897-5p	circRNA_1049
mmu-miR-3572-5p	circRNA_2611
mmu-miR-6911-5p	circRNA_18198
mmu-miR-7117-5p	circRNA_3723
mmu-let-7a-5p	circRNA_7261
mmu-miR-34c-5p	circRNA_12350
mmu-miR-7241-3p	circRNA_12556
mmu-miR-5710	circRNA_7601
mmu-miR-7056-3p	circRNA_19306
mmu-miR-7678-5p	circRNA_13001
mmu-miR-298-5p	circRNA_17742
mmu-miR-874-5p	circRNA_4639
mmu-miR-6996-5p	circRNA_7055
mmu-miR-6996-3p	circRNA_773
mmu-miR-17-3p	circRNA_16607
mmu-miR-24-3p	circRNA_20269
mmu-miR-6935-3p	circRNA_19206
mmu-miR-5129-5p	circRNA_3761
mmu-miR-3093-5p	circRNA_5822
mmu-miR-138-5p	circRNA_1026
mmu-miR-7653-3p	circRNA_13204
mmu-miR-598-5p	circRNA_19197
mmu-miR-6995-5p	circRNA_6381
mmu-miR-673-5p	circRNA_9432
mmu-miR-7117-3p	circRNA_6401
mmu-miR-3082-5p	circRNA_11144
mmu-miR-3572-5p	circRNA_19730
mmu-miR-3090-5p	circRNA_8206
mmu-miR-12181-5p	circRNA_2253
mmu-miR-1906	circRNA_4691
mmu-miR-7658-3p	circRNA_4541
mmu-miR-7652-5p	circRNA_1517
mmu-miR-181a-5p	circRNA_19237
mmu-miR-6947-5p	circRNA_14039
mmu-miR-466i-3p	circRNA_11832
mmu-miR-5119	circRNA_12004
mmu-miR-3473g	circRNA_13529
mmu-miR-542-5p	circRNA_16133
mmu-miR-669c-3p	circRNA_18565
mmu-miR-137-5p	circRNA_17644
mmu-miR-7015-5p	circRNA_659
mmu-miR-5113	circRNA_8330
mmu-miR-6938-5p	circRNA_17112
mmu-miR-1896	circRNA_957
mmu-miR-6896-3p	circRNA_13424
mmu-miR-6361	circRNA_8136
mmu-miR-5621-5p	circRNA_5403
mmu-miR-12181-3p	circRNA_10541
mmu-miR-3067-5p	circRNA_605
mmu-miR-6909-5p	circRNA_1941
mmu-miR-1912-3p	circRNA_9026
mmu-miR-187-5p	circRNA_20219
mmu-miR-185-5p	circRNA_2696
mmu-miR-7032-3p	circRNA_1256
mmu-miR-7036a-3p	circRNA_17925
mmu-miR-466f	circRNA_21616
mmu-miR-6913-5p	circRNA_9359
mmu-miR-328-3p	circRNA_432
mmu-miR-876-5p	circRNA_15065
mmu-miR-6404	circRNA_2106
mmu-miR-6994-5p	circRNA_16656
mmu-miR-1968-3p	circRNA_20802
mmu-miR-7023-5p	circRNA_13619
mmu-miR-1934-5p	circRNA_19918
mmu-miR-693-3p	circRNA_13861
mmu-miR-7214-5p	circRNA_6964
mmu-miR-221-5p	circRNA_18172
mmu-miR-7220-3p	circRNA_16785
mmu-miR-291a-5p	circRNA_13790
mmu-miR-216a-3p	circRNA_6021
mmu-miR-7649-3p	circRNA_5788
mmu-miR-3470a	circRNA_13870
mmu-miR-3067-5p	circRNA_18094
mmu-miR-3057-3p	circRNA_11601
mmu-miR-7069-3p	circRNA_1994
mmu-miR-301b-5p	circRNA_4076
mmu-miR-7033-5p	circRNA_16545
mmu-miR-216a-5p	circRNA_1788
mmu-miR-5623-3p	circRNA_8370
mmu-miR-6981-5p	circRNA_2730
mmu-miR-7222-3p	circRNA_10455
mmu-miR-1897-5p	circRNA_12379
mmu-miR-874-3p	circRNA_5879
mmu-miR-6395	circRNA_15526
mmu-miR-6361	circRNA_5556
mmu-miR-6407	circRNA_3270
mmu-miR-7037-5p	circRNA_6673
mmu-miR-6339	circRNA_16567
mmu-miR-7118-5p	circRNA_9298
mmu-miR-7051-3p	circRNA_1308
mmu-miR-7038-5p	circRNA_9095
mmu-miR-7093-5p	circRNA_8536
mmu-miR-1968-5p	circRNA_10112
mmu-miR-693-3p	circRNA_4476
mmu-miR-669h-5p	circRNA_11263
mmu-miR-3544-3p	circRNA_1050
mmu-miR-3077-3p	circRNA_9654
mmu-miR-339-5p	circRNA_13480
mmu-miR-7229-3p	circRNA_15323
mmu-miR-7094-3p	circRNA_14464
mmu-miR-322-5p	circRNA_19035
mmu-miR-1249-5p	circRNA_5144
mmu-miR-24-3p	circRNA_6196
mmu-miR-6376	circRNA_19921
mmu-let-7i-5p	circRNA_16597
mmu-miR-3473a	circRNA_3503
mmu-miR-7050-3p	circRNA_3461
mmu-miR-883b-5p	circRNA_7140
mmu-miR-7086-5p	circRNA_13433
mmu-miR-7119-5p	circRNA_5633
mmu-miR-130b-5p	circRNA_19450
mmu-miR-9768-3p	circRNA_5591
mmu-miR-7062-3p	circRNA_17365
mmu-miR-6935-5p	circRNA_15864
mmu-miR-328-5p	circRNA_9958
mmu-miR-6907-5p	circRNA_11362
mmu-miR-326-5p	circRNA_15692
mmu-miR-302c-3p	circRNA_795
mmu-miR-6918-3p	circRNA_413
mmu-miR-7070-5p	circRNA_16568
mmu-miR-3093-3p	circRNA_8900
mmu-miR-12186-3p	circRNA_18646
mmu-miR-486a-5p	circRNA_2443
mmu-miR-712-5p	circRNA_17829
mmu-miR-6947-3p	circRNA_16671
mmu-miR-21a-3p	circRNA_17887
mmu-miR-383-3p	circRNA_6512
mmu-miR-7048-5p	circRNA_17219
mmu-miR-7009-5p	circRNA_16018
mmu-miR-6930-3p	circRNA_17844
mmu-miR-130a-5p	circRNA_5369
mmu-miR-7235-5p	circRNA_4203
mmu-miR-7085-5p	circRNA_16656
mmu-miR-6940-3p	circRNA_13574
mmu-miR-7026-5p	circRNA_2862
mmu-miR-6949-3p	circRNA_8326
mmu-miR-3098-3p	circRNA_17580
mmu-miR-6941-5p	circRNA_13812
mmu-miR-7665-5p	circRNA_2731
mmu-miR-1903	circRNA_9426
mmu-miR-7222-5p	circRNA_17846
mmu-miR-7001-5p	circRNA_1569
mmu-miR-12186-3p	circRNA_8994
mmu-miR-103-1-5p	circRNA_12609
mmu-miR-1960	circRNA_5955
mmu-miR-7010-5p	circRNA_15752
mmu-miR-320-5p	circRNA_15984
mmu-miR-365-2-5p	circRNA_1549
mmu-miR-133b-5p	circRNA_10190
mmu-miR-449a-3p	circRNA_49
mmu-miR-6369	circRNA_10820
mmu-miR-431-5p	circRNA_6580
mmu-miR-6999-3p	circRNA_15334
mmu-miR-6935-5p	circRNA_8843
mmu-miR-216a-3p	circRNA_1262
mmu-miR-6926-5p	circRNA_7231
mmu-miR-6961-3p	circRNA_13259
mmu-miR-6922-5p	circRNA_17794
mmu-miR-1224-5p	circRNA_17403
mmu-miR-1950	circRNA_5843
mmu-miR-511-5p	circRNA_18864
mmu-miR-3110-5p	circRNA_1014
mmu-miR-423-5p	circRNA_20813
mmu-miR-106a-3p	circRNA_20673
mmu-let-7c-5p	circRNA_532
mmu-miR-7068-3p	circRNA_17109
mmu-miR-18a-5p	circRNA_1917
mmu-miR-7001-3p	circRNA_16061
mmu-miR-7221-3p	circRNA_1017
mmu-miR-6904-5p	circRNA_1395
mmu-miR-7653-5p	circRNA_7759
mmu-miR-6982-5p	circRNA_14311
mmu-miR-669p-5p	circRNA_1156
mmu-miR-674-5p	circRNA_7641
mmu-miR-6418-5p	circRNA_3674
mmu-miR-6340	circRNA_3655
mmu-miR-133b-3p	circRNA_3568
mmu-miR-1954	circRNA_14616
mmu-miR-378a-3p	circRNA_13691
mmu-miR-145a-3p	circRNA_18001
mmu-miR-7037-5p	circRNA_6113
mmu-miR-222-5p	circRNA_15407
mmu-miR-324-3p	circRNA_2696
mmu-miR-3089-5p	circRNA_9044
mmu-miR-7005-5p	circRNA_3046
mmu-miR-98-5p	circRNA_1693
mmu-miR-1968-3p	circRNA_2321
mmu-miR-7659-3p	circRNA_8906
mmu-miR-6415	circRNA_14087
mmu-miR-7009-5p	circRNA_6040
mmu-miR-763	circRNA_3559
mmu-miR-6371	circRNA_14743
mmu-miR-679-5p	circRNA_13973
mmu-miR-1964-3p	circRNA_3501
mmu-miR-7079-5p	circRNA_2357
mmu-miR-3093-5p	circRNA_6241
mmu-miR-5119	circRNA_12676
mmu-miR-3060-5p	circRNA_13659
mmu-miR-1962	circRNA_21316
mmu-miR-7059-5p	circRNA_11709
mmu-miR-5110	circRNA_12096
mmu-miR-7031-5p	circRNA_3501
mmu-miR-7222-5p	circRNA_10327
mmu-miR-2861	circRNA_1130
mmu-miR-7047-5p	circRNA_1791
mmu-miR-6416-3p	circRNA_3347
mmu-miR-6987-3p	circRNA_2899
mmu-miR-370-3p	circRNA_1774
mmu-miR-1934-3p	circRNA_17806
mmu-miR-7070-3p	circRNA_2661
mmu-miR-6945-5p	circRNA_16152
mmu-miR-3076-5p	circRNA_8936
mmu-miR-7649-3p	circRNA_6282
mmu-miR-6952-3p	circRNA_9952
mmu-miR-873a-3p	circRNA_15314
mmu-miR-3098-5p	circRNA_4655
mmu-miR-345-5p	circRNA_19475
mmu-miR-12191-3p	circRNA_298
mmu-miR-466m-5p	circRNA_15013
mmu-miR-7117-3p	circRNA_12562
mmu-miR-6982-5p	circRNA_2536
mmu-miR-3962	circRNA_21251
mmu-miR-3059-3p	circRNA_11604
mmu-miR-7077-3p	circRNA_7692
mmu-miR-470-5p	circRNA_14804
mmu-miR-181d-3p	circRNA_1763
mmu-miR-1195	circRNA_16964
mmu-miR-433-3p	circRNA_1516
mmu-miR-3572-5p	circRNA_9770
mmu-miR-7063-5p	circRNA_17176
mmu-miR-1938	circRNA_7405
mmu-miR-1982-3p	circRNA_4616
mmu-miR-497a-5p	circRNA_4897
mmu-miR-7081-5p	circRNA_11805
mmu-miR-8116	circRNA_3649
mmu-miR-3473h-5p	circRNA_13577
mmu-miR-6997-3p	circRNA_10470
mmu-miR-6961-5p	circRNA_4200
mmu-miR-1896	circRNA_18861
mmu-miR-200b-5p	circRNA_18984
mmu-miR-486b-3p	circRNA_310
mmu-miR-6410	circRNA_21446
mmu-miR-664-5p	circRNA_974
mmu-miR-675-3p	circRNA_15166
mmu-miR-7020-5p	circRNA_6781
mmu-miR-6915-5p	circRNA_19812
mmu-miR-3471	circRNA_9962
mmu-miR-7686-5p	circRNA_3573
mmu-miR-214-5p	circRNA_19676
mmu-miR-193b-5p	circRNA_3781
mmu-miR-6975-3p	circRNA_4711
mmu-miR-92a-2-5p	circRNA_15380
mmu-miR-7214-3p	circRNA_3770
mmu-miR-344-5p	circRNA_836
mmu-miR-12191-3p	circRNA_1122
mmu-miR-669h-5p	circRNA_14979
mmu-miR-7656-3p	circRNA_12583
mmu-miR-7015-5p	circRNA_7658
mmu-let-7c-1-3p	circRNA_18756
mmu-miR-7000-3p	circRNA_8824
mmu-miR-7230-5p	circRNA_3784
mmu-miR-29b-1-5p	circRNA_8894
mmu-miR-345-3p	circRNA_1784
mmu-miR-7661-3p	circRNA_49
mmu-miR-493-3p	circRNA_15264
mmu-miR-6975-5p	circRNA_18853
mmu-miR-5104b-5p	circRNA_8872
mmu-miR-7089-3p	circRNA_1253
mmu-miR-6936-5p	circRNA_1017
mmu-miR-5104	circRNA_19194
mmu-miR-679-5p	circRNA_9137
mmu-miR-7056-3p	circRNA_633
mmu-miR-6929-5p	circRNA_5678
mmu-miR-7044-5p	circRNA_2369
mmu-miR-194-2-3p	circRNA_16736
mmu-miR-103-3p	circRNA_4147
mmu-miR-3073b-5p	circRNA_6159
mmu-miR-7211-5p	circRNA_1388
mmu-miR-6972-5p	circRNA_11309
mmu-miR-7024-5p	circRNA_21392
mmu-miR-497b	circRNA_6297
mmu-miR-3073a-5p	circRNA_7285
mmu-miR-6354	circRNA_18332
mmu-miR-296-3p	circRNA_14555
mmu-miR-146b-3p	circRNA_14544
mmu-miR-141-5p	circRNA_3726
mmu-miR-7006-5p	circRNA_12001
mmu-miR-367-3p	circRNA_7668
mmu-miR-3065-3p	circRNA_9502
mmu-miR-6962-5p	circRNA_20261
mmu-miR-875-3p	circRNA_17064
mmu-miR-702-5p	circRNA_12997
mmu-miR-3073a-5p	circRNA_4847
mmu-miR-7676-5p	circRNA_14668
mmu-miR-6396	circRNA_7191
mmu-miR-1960	circRNA_16737
mmu-miR-1298-3p	circRNA_11517
mmu-miR-3089-3p	circRNA_5546
mmu-miR-3473b	circRNA_14686
mmu-miR-680	circRNA_16506
mmu-miR-3064-5p	circRNA_11889
mmu-miR-7662-3p	circRNA_12347
mmu-miR-361-3p	circRNA_13545
mmu-miR-6931-5p	circRNA_16799
mmu-miR-3095-5p	circRNA_15293
mmu-miR-6539	circRNA_17366
mmu-miR-6998-3p	circRNA_8946
mmu-miR-361-3p	circRNA_8037
mmu-miR-12189-3p	circRNA_3638
mmu-miR-7093-5p	circRNA_16606
mmu-miR-7048-5p	circRNA_1305
mmu-miR-1298-3p	circRNA_19327
mmu-miR-6384	circRNA_16017
mmu-miR-667-5p	circRNA_1424
mmu-miR-1933-3p	circRNA_13263
mmu-miR-6927-5p	circRNA_2436
mmu-miR-671-5p	circRNA_8350
mmu-miR-125a-3p	circRNA_9708
mmu-miR-6995-3p	circRNA_9649
mmu-miR-674-5p	circRNA_3217
mmu-miR-615-5p	circRNA_15592
mmu-miR-7023-5p	circRNA_10343
mmu-miR-7218-5p	circRNA_11376
mmu-miR-7658-5p	circRNA_5403
mmu-miR-6934-5p	circRNA_532
mmu-miR-363-5p	circRNA_5713
mmu-miR-6912-3p	circRNA_3075
mmu-miR-6954-3p	circRNA_20163
mmu-miR-98-5p	circRNA_5698
mmu-miR-7085-5p	circRNA_9907
mmu-miR-466m-3p	circRNA_18422
mmu-miR-5620-3p	circRNA_18149
mmu-miR-3113-3p	circRNA_11002
mmu-miR-3473a	circRNA_7310
mmu-miR-3060-5p	circRNA_10123
mmu-miR-7033-5p	circRNA_14680
mmu-miR-1188-3p	circRNA_5140
mmu-miR-5710	circRNA_16251
mmu-miR-6974-3p	circRNA_6279
mmu-miR-486a-3p	circRNA_94
mmu-miR-493-3p	circRNA_3189
mmu-miR-7658-5p	circRNA_21222
mmu-miR-6393	circRNA_16586
mmu-miR-7211-3p	circRNA_10635
mmu-miR-770-5p	circRNA_6741
mmu-miR-362-5p	circRNA_7776
mmu-miR-761	circRNA_440
mmu-miR-7667-3p	circRNA_1014
mmu-miR-346-3p	circRNA_2859
mmu-miR-6979-3p	circRNA_20154
mmu-miR-1927	circRNA_14176
mmu-miR-7212-5p	circRNA_20977
mmu-miR-6976-3p	circRNA_12371
mmu-miR-3102-5p.2-5p	circRNA_3181
mmu-miR-3106-3p	circRNA_21129
mmu-miR-491-3p	circRNA_19141
mmu-miR-6366	circRNA_19771
mmu-miR-7689-3p	circRNA_11369
mmu-miR-7001-5p	circRNA_1093
mmu-miR-7218-5p	circRNA_4201
mmu-miR-7055-5p	circRNA_19425
mmu-miR-3113-3p	circRNA_1666
mmu-miR-344c-5p	circRNA_14946
mmu-miR-1906	circRNA_13824
mmu-miR-103-1-5p	circRNA_7123
mmu-miR-7213-5p	circRNA_924
mmu-miR-7063-3p	circRNA_11180
mmu-miR-5621-3p	circRNA_2950
mmu-miR-5124b	circRNA_12828
mmu-miR-7662-5p	circRNA_7955
mmu-miR-5620-5p	circRNA_21158
mmu-miR-705	circRNA_11055
mmu-miR-6356	circRNA_9976
mmu-miR-7035-3p	circRNA_8682
mmu-miR-211-5p	circRNA_19197
mmu-miR-1982-3p	circRNA_21386
mmu-miR-702-5p	circRNA_7572
mmu-miR-6927-5p	circRNA_17928
mmu-miR-467f	circRNA_12274
mmu-miR-6971-5p	circRNA_1152
mmu-miR-302b-5p	circRNA_14190
mmu-miR-6992-5p	circRNA_12633
mmu-miR-153-5p	circRNA_8722
mmu-miR-532-3p	circRNA_5590
mmu-miR-7067-5p	circRNA_10046
mmu-miR-24-3p	circRNA_17905
mmu-miR-802-3p	circRNA_7502
mmu-miR-3110-5p	circRNA_11505
mmu-miR-8120	circRNA_3202
mmu-miR-7052-5p	circRNA_18186
mmu-miR-6945-5p	circRNA_29
mmu-miR-5621-5p	circRNA_14080
mmu-miR-3060-5p	circRNA_5619
mmu-miR-3082-5p	circRNA_7348
mmu-miR-3099-3p	circRNA_14883
mmu-miR-7054-5p	circRNA_10117
mmu-miR-6897-5p	circRNA_8897
mmu-let-7k	circRNA_2215
mmu-miR-672-3p	circRNA_14352
mmu-miR-6992-5p	circRNA_12208
mmu-miR-505-5p	circRNA_9428
mmu-miR-297a-3p	circRNA_3170
mmu-miR-290b-3p	circRNA_4533
mmu-miR-6971-3p	circRNA_6419
mmu-miR-804	circRNA_6717
mmu-miR-12185-3p	circRNA_18972
mmu-miR-6918-3p	circRNA_20693
mmu-miR-879-5p	circRNA_17052
mmu-miR-673-5p	circRNA_1694
mmu-miR-7226-5p	circRNA_10514
mmu-miR-6939-5p	circRNA_4543
mmu-miR-8095	circRNA_6260
mmu-miR-7083-3p	circRNA_18843
mmu-miR-7115-3p	circRNA_13484
mmu-miR-7226-5p	circRNA_21274
mmu-miR-2861	circRNA_1748
mmu-miR-193a-5p	circRNA_9881
mmu-miR-5114	circRNA_6722
mmu-miR-1949	circRNA_6078
mmu-miR-3087-3p	circRNA_6369
mmu-miR-3620-5p	circRNA_17726
mmu-miR-1983	circRNA_8707
mmu-miR-6957-5p	circRNA_986
mmu-miR-7081-5p	circRNA_515
mmu-miR-6898-5p	circRNA_17889
mmu-miR-6538	circRNA_17745
mmu-miR-3106-5p	circRNA_2327
mmu-miR-682	circRNA_15548
mmu-miR-7063-5p	circRNA_3649
mmu-miR-6354	circRNA_4494
mmu-miR-6988-3p	circRNA_16578
mmu-miR-7012-5p	circRNA_7634
mmu-miR-7686-5p	circRNA_433
mmu-miR-6391	circRNA_15066
mmu-miR-297a-3p	circRNA_8074
mmu-miR-6945-5p	circRNA_4555
mmu-miR-8096	circRNA_14030
mmu-miR-140-3p	circRNA_1470
mmu-miR-24-2-5p	circRNA_3916
mmu-miR-3473e	circRNA_8755
mmu-miR-6916-5p	circRNA_5370
mmu-miR-7023-5p	circRNA_4776
mmu-miR-7004-5p	circRNA_16859
mmu-miR-7648-3p	circRNA_9968
mmu-miR-12189-3p	circRNA_13922
mmu-miR-7074-5p	circRNA_4637
mmu-miR-7066-5p	circRNA_13616
mmu-miR-7010-3p	circRNA_6853
mmu-miR-12186-3p	circRNA_15020
mmu-miR-370-3p	circRNA_20630
mmu-miR-693-5p	circRNA_10163
mmu-miR-219a-1-3p	circRNA_19079
mmu-miR-3084-3p	circRNA_4452
mmu-miR-7069-5p	circRNA_10822
mmu-miR-129b-3p	circRNA_4449
mmu-miR-5617-3p	circRNA_6370
mmu-miR-6361	circRNA_5212
mmu-miR-7066-3p	circRNA_7889
mmu-miR-6950-5p	circRNA_5229
mmu-miR-1983	circRNA_7921
mmu-miR-125a-5p	circRNA_2740
mmu-miR-7684-5p	circRNA_3526
mmu-miR-877-3p	circRNA_2681
mmu-miR-7080-3p	circRNA_18684
mmu-miR-6939-5p	circRNA_15934
mmu-miR-3475-3p	circRNA_3155
mmu-miR-1981-5p	circRNA_7584
mmu-miR-7671-5p	circRNA_18764
mmu-miR-328-5p	circRNA_12557
mmu-miR-6898-5p	circRNA_1733
mmu-miR-346-5p	circRNA_10815
mmu-let-7d-5p	circRNA_16634
mmu-miR-8113	circRNA_5225
mmu-miR-3620-5p	circRNA_19150
mmu-miR-5627-3p	circRNA_9841
mmu-miR-6373	circRNA_5785
mmu-miR-3067-5p	circRNA_11712
mmu-miR-7045-3p	circRNA_21122
mmu-miR-6358	circRNA_20667
mmu-miR-7658-5p	circRNA_16534
mmu-miR-93-3p	circRNA_8895
mmu-miR-1968-5p	circRNA_3824
mmu-miR-1258-5p	circRNA_2859
mmu-miR-5112	circRNA_3036
mmu-miR-6999-5p	circRNA_12203
mmu-miR-3109-5p	circRNA_9423
mmu-miR-6369	circRNA_21220
mmu-miR-7688-3p	circRNA_13439
mmu-miR-6375	circRNA_11122
mmu-miR-6971-5p	circRNA_10183
mmu-miR-7674-5p	circRNA_5895
mmu-miR-7070-5p	circRNA_16561
mmu-miR-466h-5p	circRNA_10401
mmu-let-7a-5p	circRNA_16590
mmu-miR-3057-3p	circRNA_6387
mmu-miR-5124b	circRNA_5332
mmu-miR-7054-5p	circRNA_10602
mmu-miR-12187-5p	circRNA_8310
mmu-miR-6769b-3p	circRNA_8650
mmu-miR-767	circRNA_17459
mmu-miR-1896	circRNA_11682
mmu-miR-6905-5p	circRNA_20065
mmu-miR-466q	circRNA_11588
mmu-miR-339-5p	circRNA_14833
mmu-miR-6945-3p	circRNA_11348
mmu-miR-871-3p	circRNA_2673
mmu-miR-6998-3p	circRNA_967
mmu-miR-7094b-2-5p	circRNA_2722
mmu-miR-7226-5p	circRNA_3203
mmu-miR-7047-5p	circRNA_20293
mmu-miR-6913-5p	circRNA_15289
mmu-miR-7036b-3p	circRNA_14421
mmu-miR-3572-3p	circRNA_18994
mmu-miR-7053-5p	circRNA_15156
mmu-miR-5130	circRNA_20245
mmu-miR-193a-5p	circRNA_10762
mmu-miR-7041-5p	circRNA_10217
mmu-miR-3098-3p	circRNA_12482
mmu-miR-6982-3p	circRNA_2288
mmu-miR-6976-3p	circRNA_16624
mmu-miR-5129-5p	circRNA_13561
mmu-miR-3113-5p	circRNA_19426
mmu-miR-466d-5p	circRNA_2855
mmu-miR-12185-5p	circRNA_14607
mmu-miR-7220-5p	circRNA_7649
mmu-miR-1903	circRNA_9704
mmu-miR-698-5p	circRNA_20285
mmu-miR-7678-5p	circRNA_20631
mmu-miR-466h-5p	circRNA_14661
mmu-miR-183-5p	circRNA_14922
mmu-miR-717	circRNA_889
mmu-miR-7069-5p	circRNA_3502
mmu-miR-1187	circRNA_8493
mmu-miR-760-5p	circRNA_2274
mmu-miR-3104-5p	circRNA_10082
mmu-miR-6418-3p	circRNA_12944
mmu-miR-3544-3p	circRNA_665
mmu-miR-1291	circRNA_19291
mmu-miR-7044-3p	circRNA_1201
mmu-miR-9769-3p	circRNA_10833
mmu-miR-7032-3p	circRNA_8372
mmu-miR-7226-3p	circRNA_16344
mmu-miR-34c-5p	circRNA_9001
mmu-miR-135a-5p	circRNA_16264
mmu-miR-6995-5p	circRNA_8846
mmu-miR-3091-5p	circRNA_18673
mmu-miR-7069-3p	circRNA_19081
mmu-miR-7016-3p	circRNA_1610
mmu-miR-7094-1-5p	circRNA_617
mmu-miR-5110	circRNA_18728
mmu-miR-216a-3p	circRNA_19409
mmu-miR-669m-5p	circRNA_14896
mmu-miR-7085-3p	circRNA_11937
mmu-miR-7094-3p	circRNA_9723
mmu-miR-7683-3p	circRNA_18971
mmu-miR-652-5p	circRNA_5715
mmu-miR-344-5p	circRNA_16761
mmu-miR-92a-2-5p	circRNA_11017
mmu-miR-1982-5p	circRNA_11943
mmu-miR-6949-3p	circRNA_2046
mmu-miR-3057-3p	circRNA_2150
mmu-miR-214-3p	circRNA_3330
mmu-miR-6407	circRNA_3707
mmu-miR-698-5p	circRNA_14095
mmu-let-7f-2-3p	circRNA_19465
mmu-miR-6410	circRNA_2670
mmu-miR-7044-5p	circRNA_8123
mmu-miR-7017-3p	circRNA_17250
mmu-miR-7081-5p	circRNA_392
mmu-miR-8093	circRNA_13953
mmu-miR-379-5p	circRNA_2089
mmu-miR-6897-5p	circRNA_4385
mmu-miR-3547-5p	circRNA_3498
mmu-miR-324-5p	circRNA_2449
mmu-miR-3110-5p	circRNA_8281
mmu-miR-5125	circRNA_10432
mmu-miR-7075-5p	circRNA_3648
mmu-miR-1668	circRNA_19009
mmu-miR-466d-5p	circRNA_14032
mmu-miR-7074-3p	circRNA_10610
mmu-miR-6970-5p	circRNA_12211
mmu-miR-6930-5p	circRNA_7346
mmu-miR-6909-5p	circRNA_20514
mmu-miR-7022-5p	circRNA_19726
mmu-miR-6899-3p	circRNA_2202
mmu-miR-7018-5p	circRNA_21663
mmu-miR-301b-5p	circRNA_13627
mmu-miR-9768-3p	circRNA_21286
mmu-miR-7045-3p	circRNA_10818
mmu-miR-6954-5p	circRNA_17316
mmu-miR-1224-5p	circRNA_12096
mmu-miR-1199-5p	circRNA_6692
mmu-miR-7119-5p	circRNA_5858
mmu-miR-574-5p	circRNA_1516
mmu-miR-1188-5p	circRNA_3596
mmu-miR-7024-5p	circRNA_5968
mmu-miR-1892	circRNA_9977
mmu-miR-486b-5p	circRNA_8270
mmu-miR-7215-5p	circRNA_7520
mmu-miR-3102-5p	circRNA_21180
mmu-miR-28a-5p	circRNA_13862
mmu-miR-6407	circRNA_15951
mmu-miR-1970b-5p	circRNA_8260
mmu-miR-5104	circRNA_4795
mmu-miR-292b-3p	circRNA_19934
mmu-miR-1983	circRNA_1143
mmu-miR-6922-5p	circRNA_907
mmu-miR-6928-3p	circRNA_356
mmu-miR-324-3p	circRNA_5599
mmu-miR-6954-3p	circRNA_20081
mmu-miR-3961	circRNA_17250
mmu-miR-8119	circRNA_15857
mmu-miR-106b-5p	circRNA_21216
mmu-miR-7053-3p	circRNA_9225
mmu-miR-7242-3p	circRNA_20886
mmu-miR-598-5p	circRNA_19593
mmu-miR-6337	circRNA_49
mmu-miR-6374	circRNA_6362
mmu-miR-7063-5p	circRNA_14644
mmu-miR-6936-5p	circRNA_19661
mmu-miR-1902	circRNA_2685
mmu-miR-5124b	circRNA_18727
mmu-miR-3070-5p	circRNA_21453
mmu-miR-133a-3p	circRNA_3139
mmu-miR-24-3p	circRNA_21101
mmu-miR-449c-3p	circRNA_7320
mmu-miR-6965-3p	circRNA_13779
mmu-miR-6905-5p	circRNA_5732
mmu-miR-365-1-5p	circRNA_435
mmu-miR-7214-3p	circRNA_8819
mmu-miR-3074-5p	circRNA_20115
mmu-miR-6369	circRNA_9749
mmu-miR-6908-3p	circRNA_6959
mmu-miR-6920-3p	circRNA_1515
mmu-miR-6965-5p	circRNA_3648
mmu-miR-486a-3p	circRNA_21619
mmu-miR-5107-5p	circRNA_13892
mmu-miR-3110-5p	circRNA_13098
mmu-miR-7679-5p	circRNA_12023
mmu-miR-6997-5p	circRNA_13726
mmu-miR-7663-3p	circRNA_3096
mmu-miR-423-5p	circRNA_8054
mmu-miR-5124b	circRNA_3251
mmu-miR-7008-5p	circRNA_17879
mmu-miR-6340	circRNA_16298
mmu-miR-344c-5p	circRNA_3293
mmu-miR-129b-3p	circRNA_13988
mmu-miR-6418-5p	circRNA_6005
mmu-miR-7662-3p	circRNA_7063
mmu-let-7g-3p	circRNA_14623
mmu-miR-7654-3p	circRNA_11982
mmu-miR-7066-5p	circRNA_8895
mmu-miR-5128	circRNA_11146
mmu-miR-221-3p	circRNA_20938
mmu-miR-135a-1-3p	circRNA_3088
mmu-miR-3083b-3p	circRNA_21456
mmu-miR-7069-3p	circRNA_19405
mmu-miR-10b-5p	circRNA_8368
mmu-miR-320-3p	circRNA_3066
mmu-miR-448-3p	circRNA_16156
mmu-miR-7040-3p	circRNA_15540
mmu-miR-7063-5p	circRNA_1389
mmu-miR-185-5p	circRNA_7255
mmu-miR-412-5p	circRNA_10595
mmu-miR-292a-3p	circRNA_14330
mmu-miR-6924-5p	circRNA_20881
mmu-miR-5104	circRNA_14269
mmu-miR-3971	circRNA_6469
mmu-miR-7064-5p	circRNA_21413
mmu-miR-212-5p	circRNA_13418
mmu-miR-3080-3p	circRNA_13729
mmu-miR-762	circRNA_19077
mmu-miR-1947-3p	circRNA_10282
mmu-miR-6990-3p	circRNA_21162
mmu-miR-7040-5p	circRNA_12938
mmu-miR-7218-5p	circRNA_8714
mmu-miR-466j	circRNA_20135
mmu-miR-7648-3p	circRNA_421
mmu-miR-7018-3p	circRNA_9536
mmu-miR-7000-3p	circRNA_1551
mmu-miR-5110	circRNA_17640
mmu-miR-370-3p	circRNA_1248
mmu-miR-3067-3p	circRNA_3570
mmu-miR-6919-3p	circRNA_7231
mmu-miR-21a-3p	circRNA_20100
mmu-miR-6353	circRNA_20975
mmu-miR-764-3p	circRNA_13372
mmu-miR-6391	circRNA_13633
mmu-miR-7683-5p	circRNA_10901
mmu-miR-3620-5p	circRNA_13511
mmu-miR-7064-3p	circRNA_5732
mmu-miR-12190-3p	circRNA_17272
mmu-miR-6418-3p	circRNA_10139
mmu-miR-1199-5p	circRNA_889
mmu-miR-5106	circRNA_12320
mmu-miR-7049-5p	circRNA_9040
mmu-miR-540-5p	circRNA_482
mmu-miR-6369	circRNA_3386
mmu-miR-3552	circRNA_3301
mmu-miR-346-5p	circRNA_13001
mmu-miR-3547-5p	circRNA_7356
mmu-miR-7053-5p	circRNA_11660
mmu-miR-6912-5p	circRNA_7346
mmu-miR-466f-3p	circRNA_510
mmu-miR-485-3p	circRNA_920
mmu-miR-7682-5p	circRNA_13062
mmu-miR-12201-3p	circRNA_9649
mmu-miR-1934-3p	circRNA_3813
mmu-miR-5113	circRNA_5858
mmu-miR-5710	circRNA_6936
mmu-miR-7038-3p	circRNA_18380
mmu-miR-383-3p	circRNA_11435
mmu-miR-152-3p	circRNA_17169
mmu-miR-6996-3p	circRNA_14637
mmu-miR-7056-5p	circRNA_11788
mmu-miR-3078-5p	circRNA_12245
mmu-miR-7074-3p	circRNA_9000
mmu-miR-1952	circRNA_4359
mmu-miR-499-3p	circRNA_17445
mmu-miR-7064-5p	circRNA_6442
mmu-miR-7239-3p	circRNA_18389
mmu-miR-298-5p	circRNA_9774
mmu-miR-1188-5p	circRNA_21231
mmu-miR-679-5p	circRNA_16593
mmu-miR-871-5p	circRNA_8868
mmu-miR-7023-5p	circRNA_3123
mmu-miR-7066-5p	circRNA_3889
mmu-miR-7010-5p	circRNA_9967
mmu-miR-7668-3p	circRNA_11564
mmu-miR-667-5p	circRNA_15830
mmu-miR-3090-5p	circRNA_9094
mmu-miR-125b-5p	circRNA_2976
mmu-miR-7013-3p	circRNA_9501
mmu-miR-6938-3p	circRNA_11048
mmu-miR-5130	circRNA_2528
mmu-miR-1903	circRNA_5046
mmu-miR-1249-5p	circRNA_7217
mmu-miR-3552	circRNA_18032
mmu-miR-378d	circRNA_3411
mmu-miR-6899-3p	circRNA_10040
mmu-miR-6379	circRNA_18236
mmu-miR-6939-3p	circRNA_15497
mmu-miR-6405	circRNA_6387
mmu-miR-3063-3p	circRNA_5401
mmu-miR-804	circRNA_12206
mmu-miR-7085-5p	circRNA_18777
mmu-miR-3110-3p	circRNA_8848
mmu-miR-497b	circRNA_9475
mmu-miR-7226-5p	circRNA_1901
mmu-miR-212-3p	circRNA_16347
mmu-miR-6396	circRNA_1881
mmu-miR-1955-5p	circRNA_5046
mmu-miR-185-3p	circRNA_1677
mmu-miR-6366	circRNA_4555
mmu-miR-188-3p	circRNA_10042
mmu-miR-3064-5p	circRNA_14989
mmu-miR-12200-5p	circRNA_4089
mmu-miR-3106-3p	circRNA_18258
mmu-miR-12195-3p	circRNA_601
mmu-miR-500-5p	circRNA_14893
mmu-miR-3083b-5p	circRNA_11803
mmu-miR-7240-5p	circRNA_21113
mmu-miR-6987-5p	circRNA_7436
mmu-miR-3471	circRNA_9816
mmu-miR-5623-3p	circRNA_18527
mmu-miR-770-5p	circRNA_13281
mmu-miR-1947-5p	circRNA_445
mmu-miR-3470b	circRNA_7803
mmu-miR-6897-5p	circRNA_929
mmu-miR-6385	circRNA_2474
mmu-miR-6395	circRNA_15489
mmu-miR-5106	circRNA_17631
mmu-miR-703	circRNA_21156
mmu-miR-467e-3p	circRNA_52
mmu-miR-7007-5p	circRNA_3585
mmu-miR-6989-5p	circRNA_3096
mmu-miR-12179-5p	circRNA_3466
mmu-miR-7015-3p	circRNA_6196
mmu-miR-7072-5p	circRNA_20557
mmu-miR-6972-5p	circRNA_10623
mmu-miR-465c-3p	circRNA_13065
mmu-miR-5623-3p	circRNA_18645
mmu-miR-7008-5p	circRNA_9107
mmu-miR-3065-3p	circRNA_656
mmu-miR-7235-5p	circRNA_2968
mmu-miR-5626-3p	circRNA_16503
mmu-miR-7221-3p	circRNA_6670
mmu-miR-344d-1-5p	circRNA_6310
mmu-miR-883b-3p	circRNA_5292
mmu-miR-3083b-3p	circRNA_1596
mmu-miR-470-5p	circRNA_3568
mmu-miR-7028-5p	circRNA_14612
mmu-miR-1947-5p	circRNA_11048
mmu-miR-3073a-5p	circRNA_13975
mmu-miR-667-5p	circRNA_10996
mmu-miR-1933-5p	circRNA_590
mmu-miR-7079-5p	circRNA_20135
mmu-miR-7664-5p	circRNA_20070
mmu-miR-30c-1-3p	circRNA_20962
mmu-miR-710	circRNA_12380
mmu-miR-3058-5p	circRNA_5148
mmu-miR-6392-3p	circRNA_8356
mmu-miR-291b-3p	circRNA_3119
mmu-miR-423-5p	circRNA_5101
mmu-miR-802-5p	circRNA_14423
mmu-miR-1956	circRNA_16127
mmu-miR-5113	circRNA_18224
mmu-miR-7688-5p	circRNA_11767
mmu-miR-3091-5p	circRNA_13036
mmu-miR-1668	circRNA_2034
mmu-miR-106a-3p	circRNA_196
mmu-miR-7007-3p	circRNA_538
mmu-miR-6961-3p	circRNA_16227
mmu-miR-6950-3p	circRNA_16578
mmu-miR-6999-5p	circRNA_15695
mmu-miR-7226-5p	circRNA_8835
mmu-miR-7008-5p	circRNA_8507
mmu-miR-1931	circRNA_20482
mmu-miR-466p-3p	circRNA_5347
mmu-miR-7067-5p	circRNA_8534
mmu-miR-449c-5p	circRNA_725
mmu-miR-7075-3p	circRNA_5250
mmu-miR-6920-5p	circRNA_13206
mmu-miR-6367	circRNA_17071
mmu-miR-669c-3p	circRNA_17740
mmu-miR-7080-3p	circRNA_744
mmu-miR-12191-5p	circRNA_7010
mmu-miR-6410	circRNA_14852
mmu-miR-7688-3p	circRNA_21663
mmu-miR-7220-5p	circRNA_15467
mmu-miR-1264-5p	circRNA_6102
mmu-miR-211-3p	circRNA_16561
mmu-miR-6963-3p	circRNA_12362
mmu-miR-6966-3p	circRNA_2356
mmu-miR-6368	circRNA_17891
mmu-miR-667-5p	circRNA_10878
mmu-miR-6902-5p	circRNA_16082
mmu-miR-7019-3p	circRNA_19304
mmu-miR-7023-5p	circRNA_11037
mmu-miR-6918-5p	circRNA_7103
mmu-miR-6993-5p	circRNA_2
mmu-miR-7091-5p	circRNA_14966
mmu-miR-6417	circRNA_5043
mmu-miR-330-3p	circRNA_6827
mmu-miR-1291	circRNA_15930
mmu-miR-6403	circRNA_4330
mmu-miR-760-5p	circRNA_7725
mmu-miR-6991-5p	circRNA_10987
mmu-miR-6944-5p	circRNA_8052
mmu-miR-6909-5p	circRNA_3148
mmu-miR-6987-5p	circRNA_11546
mmu-miR-3057-3p	circRNA_9352
mmu-miR-3100-5p	circRNA_9430
mmu-miR-6986-5p	circRNA_6500
mmu-miR-3076-5p	circRNA_6088
mmu-miR-7084-3p	circRNA_9558
mmu-miR-1195	circRNA_14856
mmu-miR-3083-5p	circRNA_15527
mmu-miR-7069-3p	circRNA_1036
mmu-miR-874-3p	circRNA_2892
mmu-miR-7036b-3p	circRNA_10119
mmu-miR-1231-5p	circRNA_3926
mmu-miR-3113-5p	circRNA_7753
mmu-miR-7023-5p	circRNA_17007
mmu-miR-7087-5p	circRNA_21002
mmu-miR-7091-5p	circRNA_15557
mmu-miR-466q	circRNA_4752
mmu-miR-6980-5p	circRNA_18405
mmu-miR-7090-5p	circRNA_12820
mmu-miR-6934-3p	circRNA_12751
mmu-miR-7081-5p	circRNA_2279
mmu-miR-1894-5p	circRNA_12017
mmu-miR-346-3p	circRNA_16985
mmu-miR-103-3p	circRNA_3546
mmu-miR-669m-5p	circRNA_21316
mmu-miR-7213-5p	circRNA_8294
mmu-miR-7082-3p	circRNA_9534
mmu-miR-6927-5p	circRNA_18620
mmu-miR-7665-5p	circRNA_21033
mmu-miR-3473e	circRNA_15228
mmu-miR-705	circRNA_21539
mmu-miR-6929-5p	circRNA_15267
mmu-miR-3473h-5p	circRNA_2297
mmu-miR-7022-3p	circRNA_357
mmu-miR-466m-3p	circRNA_5785
mmu-miR-1930-5p	circRNA_15020
mmu-miR-762	circRNA_21093
mmu-miR-7649-3p	circRNA_5179
mmu-miR-874-3p	circRNA_10803
mmu-miR-12197-3p	circRNA_17654
mmu-miR-7051-5p	circRNA_21473
mmu-miR-8113	circRNA_7087
mmu-miR-3082-5p	circRNA_12500
mmu-miR-7022-5p	circRNA_4609
mmu-miR-7058-5p	circRNA_14469
mmu-miR-7057-5p	circRNA_19694
mmu-miR-7028-3p	circRNA_13147
mmu-miR-6418-5p	circRNA_4428
mmu-miR-5623-5p	circRNA_6687
mmu-miR-28c	circRNA_7019
mmu-miR-1906	circRNA_15955
mmu-miR-1971	circRNA_18988
mmu-miR-6418-5p	circRNA_4919
mmu-miR-6985-5p	circRNA_9009
mmu-miR-1934-5p	circRNA_16523
mmu-miR-9769-3p	circRNA_21230
mmu-miR-721	circRNA_4606
mmu-miR-20b-5p	circRNA_7789
mmu-miR-7032-5p	circRNA_8264
mmu-miR-6915-5p	circRNA_11169
mmu-miR-544-3p	circRNA_6449
mmu-miR-6367	circRNA_11038
mmu-miR-346-5p	circRNA_16421
mmu-miR-7049-5p	circRNA_13526
mmu-miR-6408	circRNA_10401
mmu-miR-6926-3p	circRNA_4014
mmu-miR-652-5p	circRNA_21078
mmu-miR-6896-5p	circRNA_1789
mmu-miR-6903-3p	circRNA_1834
mmu-miR-7015-3p	circRNA_5178
mmu-miR-7011-5p	circRNA_269
mmu-miR-763	circRNA_19985
mmu-miR-1943-3p	circRNA_3028
mmu-miR-7661-5p	circRNA_11437
mmu-miR-5124b	circRNA_15221
mmu-miR-762	circRNA_5868
mmu-miR-6964-5p	circRNA_4128
mmu-miR-6926-3p	circRNA_3531
mmu-miR-6975-3p	circRNA_3858
mmu-miR-7084-3p	circRNA_19150
mmu-miR-154-5p	circRNA_17971
mmu-miR-224-5p	circRNA_10716
mmu-miR-12187-3p	circRNA_19239
mmu-miR-7012-5p	circRNA_1209
mmu-miR-3057-3p	circRNA_5658
mmu-miR-12187-5p	circRNA_93
mmu-miR-665-3p	circRNA_20433
mmu-miR-1969	circRNA_12276
mmu-miR-3077-3p	circRNA_929
mmu-miR-7667-5p	circRNA_19855
mmu-miR-1963	circRNA_5558
mmu-miR-12202-5p	circRNA_1376
mmu-miR-149-5p	circRNA_18987
mmu-miR-6967-5p	circRNA_10767
mmu-miR-3074-5p	circRNA_10545
mmu-miR-762	circRNA_16628
mmu-miR-7653-3p	circRNA_11992
mmu-miR-7024-5p	circRNA_20469
mmu-miR-128-3p	circRNA_12323
mmu-miR-3544-5p	circRNA_18027
mmu-miR-185-5p	circRNA_5263
mmu-miR-877-5p	circRNA_18085
mmu-miR-204-3p	circRNA_16426
mmu-miR-5104b-5p	circRNA_13043
mmu-miR-497a-5p	circRNA_17667
mmu-miR-764-3p	circRNA_5658
mmu-miR-6946-3p	circRNA_18238
mmu-miR-7213-3p	circRNA_4411
mmu-miR-7686-5p	circRNA_4845
mmu-miR-6913-5p	circRNA_4028
mmu-miR-6925-5p	circRNA_571
mmu-miR-3072-5p	circRNA_5788
mmu-miR-344-5p	circRNA_5759
mmu-miR-8100	circRNA_14580
mmu-miR-7068-3p	circRNA_17075
mmu-miR-1938	circRNA_614
mmu-miR-6369	circRNA_18645
mmu-miR-7078-5p	circRNA_3595
mmu-miR-6337	circRNA_11408
mmu-miR-23a-5p	circRNA_2905
mmu-miR-6369	circRNA_10990
mmu-miR-3062-5p	circRNA_14125
mmu-miR-376a-3p	circRNA_12844
mmu-miR-5131	circRNA_5681
mmu-miR-6903-3p	circRNA_1714
mmu-miR-31-5p	circRNA_17701
mmu-miR-193a-3p	circRNA_7844
mmu-miR-6991-3p	circRNA_11605
mmu-miR-6982-5p	circRNA_16175
mmu-miR-1897-5p	circRNA_11773
mmu-miR-1187	circRNA_7941
mmu-miR-141-5p	circRNA_3329
mmu-miR-5123	circRNA_1215
mmu-miR-351-5p	circRNA_17936
mmu-miR-6975-5p	circRNA_6147
mmu-miR-3620-5p	circRNA_6771
mmu-miR-6987-5p	circRNA_17021
mmu-miR-935	circRNA_10291
mmu-miR-5622-3p	circRNA_1739
mmu-miR-6408	circRNA_17137
mmu-miR-26b-3p	circRNA_21484
mmu-miR-7020-3p	circRNA_5487
mmu-miR-7220-3p	circRNA_9433
mmu-miR-3057-5p	circRNA_21643
mmu-miR-6715-3p	circRNA_13723
mmu-miR-7220-3p	circRNA_10396
mmu-miR-3099-3p	circRNA_17860
mmu-miR-7051-3p	circRNA_16041
mmu-miR-330-5p	circRNA_5131
mmu-miR-683	circRNA_17323
mmu-miR-7024-3p	circRNA_1255
mmu-miR-7050-5p	circRNA_297
mmu-miR-328-5p	circRNA_3203
mmu-miR-7005-5p	circRNA_2562
mmu-miR-676-3p	circRNA_4209
mmu-miR-540-5p	circRNA_8759
mmu-miR-7083-3p	circRNA_20138
mmu-miR-3082-5p	circRNA_3454
mmu-miR-1843a-5p	circRNA_3149
mmu-miR-339-5p	circRNA_19303
mmu-miR-296-5p	circRNA_11114
mmu-miR-6949-5p	circRNA_5213
mmu-miR-466i-3p	circRNA_6885
mmu-miR-12201-3p	circRNA_18242
mmu-miR-3074-1-3p	circRNA_14879
mmu-miR-149-3p	circRNA_7478
mmu-miR-7069-5p	circRNA_7632
mmu-miR-411-3p	circRNA_16940
mmu-miR-490-3p	circRNA_17943
mmu-miR-1195	circRNA_13221
mmu-miR-7073-5p	circRNA_20801
mmu-miR-12201-3p	circRNA_6336
mmu-miR-1968-3p	circRNA_10172
mmu-miR-344i	circRNA_486
mmu-miR-6989-3p	circRNA_16983
mmu-miR-665-3p	circRNA_7439
mmu-miR-3572-3p	circRNA_1843
mmu-miR-1927	circRNA_4353
mmu-miR-212-3p	circRNA_9703
mmu-miR-6981-5p	circRNA_5938
mmu-miR-6975-5p	circRNA_2904
mmu-miR-6908-5p	circRNA_5381
mmu-miR-6919-3p	circRNA_15302
mmu-miR-5135	circRNA_9775
mmu-miR-7047-5p	circRNA_18459
mmu-miR-7016-3p	circRNA_1951
mmu-miR-6918-5p	circRNA_13791
mmu-miR-707	circRNA_19958
mmu-miR-7240-5p	circRNA_20817
mmu-miR-6905-5p	circRNA_1369
mmu-miR-329-3p	circRNA_3753
mmu-miR-6942-5p	circRNA_18366
mmu-miR-215-3p	circRNA_14095
mmu-miR-6345	circRNA_4278
mmu-miR-3083b-5p	circRNA_15619
mmu-miR-665-3p	circRNA_9796
mmu-miR-7677-5p	circRNA_21637
mmu-miR-7012-5p	circRNA_1936
mmu-miR-7651-3p	circRNA_21154
mmu-miR-7014-3p	circRNA_4195
mmu-miR-666-3p	circRNA_12582
mmu-miR-496b	circRNA_13062
mmu-miR-6537-5p	circRNA_19508
mmu-miR-299b-5p	circRNA_11521
mmu-miR-466d-5p	circRNA_7514
mmu-miR-6929-5p	circRNA_412
mmu-miR-383-3p	circRNA_1977
mmu-miR-5118	circRNA_18489
mmu-miR-6950-5p	circRNA_8989
mmu-miR-8108	circRNA_1294
mmu-miR-6926-5p	circRNA_11460
mmu-miR-5621-5p	circRNA_17444
mmu-miR-1190	circRNA_14910
mmu-miR-6381	circRNA_9607
mmu-miR-3083b-3p	circRNA_3594
mmu-miR-3061-5p	circRNA_9841
mmu-miR-546	circRNA_16430
mmu-miR-93-5p	circRNA_8132
mmu-miR-7050-3p	circRNA_6071
mmu-miR-6541	circRNA_1394
mmu-miR-7029-5p	circRNA_1566
mmu-miR-7049-5p	circRNA_21322
mmu-miR-6339	circRNA_6083
mmu-miR-7074-3p	circRNA_16821
mmu-miR-1943-3p	circRNA_206
mmu-miR-669k-5p	circRNA_14391
mmu-miR-1933-3p	circRNA_4189
mmu-miR-346-5p	circRNA_20456
mmu-miR-212-3p	circRNA_15825
mmu-miR-6962-3p	circRNA_11169
mmu-miR-6994-5p	circRNA_16784
mmu-miR-1191b-5p	circRNA_10212
mmu-miR-5133	circRNA_17016
mmu-miR-216c-3p	circRNA_7317
mmu-miR-6346	circRNA_6959
mmu-miR-466m-5p	circRNA_3924
mmu-miR-1954	circRNA_20934
mmu-miR-6988-5p	circRNA_9661
mmu-miR-3064-5p	circRNA_7685
mmu-miR-3110-3p	circRNA_12030
mmu-miR-127-3p	circRNA_6962
mmu-miR-7091-3p	circRNA_627
mmu-miR-6998-5p	circRNA_13065
mmu-miR-3087-5p	circRNA_9191
mmu-miR-351-5p	circRNA_19003
mmu-miR-6941-5p	circRNA_4638
mmu-miR-7079-5p	circRNA_2885
mmu-miR-598-5p	circRNA_3699
mmu-miR-451b	circRNA_9540
mmu-miR-680	circRNA_14811
mmu-miR-7648-3p	circRNA_16963
mmu-miR-666-3p	circRNA_19301
mmu-miR-3101-3p	circRNA_17110
mmu-miR-3470b	circRNA_14275
mmu-miR-7000-3p	circRNA_8536
mmu-miR-5127	circRNA_7973
mmu-miR-7679-3p	circRNA_5395
mmu-miR-3090-5p	circRNA_10450
mmu-miR-7002-5p	circRNA_7846
mmu-miR-7010-3p	circRNA_8960
mmu-miR-7653-3p	circRNA_15499
[truncated: 1,046,576+ more rows]
