# Supplementary material for: Identification of circular RNA expression profiles in renal fibrosis induced by obstructive injury
Source: Ren Fail. 2021 Oct 4;43(1):1368–77. doi: 10.1080/0886022X.2021.1979040 (PMC8491726; doi:10.1080/0886022X.2021.1979040)
Supplement: Supplemental Material [file IRNF_A_1979040_SM9050.xlsx]

## Sheet: group_UP
circRNA_Name	CON-1	CON-2	CON-3	UUO-1	UUO-2	UUO-3	control_mean	treatment_mean	log2FoldChang	pvalue	source_gene
circRNA_2862	0.0001	0.0001	0.0001	551.942	834.248	621.817	0.0001	669.336	22.6743	2.24044e-08	ENSMUST00000022591
circRNA_18622	0.0001	0.0001	0.0001	98.4084	307.355	100.835	0.0001	168.866	20.6874	2.93481e-06	ENSMUST00000030980
circRNA_3109	0.0001	0.0001	0.0001	42.7862	131.723	58.8206	0.0001	77.7767	19.569	2.29154e-06	ENSMUST00000039987
circRNA_6671	0.0001	0.0001	0.0001	25.6717	153.677	50.4176	0.0001	76.5889	19.5468	1.4161e-05	ENSMUST00000093193
circRNA_14838	0.0001	0.0001	0.0001	47.0649	131.723	42.0147	0.0001	73.601	19.4894	3.26346e-06	ENSMUST00000078525
circRNA_9591	0.0001	0.0001	0.0001	51.3435	65.8617	100.835	0.0001	72.6802	19.4712	2.75516e-07	ENSMUST00000114937
circRNA_6658	0.0001	0.0001	0.0001	29.9504	109.769	75.6264	0.0001	71.7821	19.4533	4.17393e-06	ENSMUST00000102821
circRNA_21419	0.0001	0.0001	0.0001	68.458	65.8617	58.8206	0.0001	64.3801	19.2963	8.05495e-10	ENSMUST00000172095
circRNA_3306	0.0001	0.0001	0.0001	29.9504	87.8156	67.2235	0.0001	61.6632	19.234	2.12772e-06	ENSMUST00000030202
circRNA_4581	0.0001	0.0001	0.0001	12.8359	131.723	33.6118	0.0001	59.3904	19.1799	4.48582e-05	ENSMUST00000165335
circRNA_3	0.0001	0.0001	0.0001	51.3435	65.8617	58.8206	0.0001	58.6753	19.1624	5.1838e-09	ENSMUST00000001412
circRNA_4713	0.0001	0.0001	0.0001	21.3931	109.769	42.0147	0.0001	57.7258	19.1389	1.04129e-05	ENSMUST00000159819
circRNA_9035	0.0001	0.0001	0.0001	29.9504	87.8156	42.0147	0.0001	53.2602	19.0227	2.07559e-06	ENSMUST00000119786
circRNA_2689	0.0001	0.0001	0.0001	21.3931	87.8156	50.4176	0.0001	53.2088	19.0213	5.88676e-06	ENSMUST00000089473
circRNA_20752	0.0001	0.0001	0.0001	34.229	87.8156	33.6118	0.0001	51.8855	18.985	2.0834e-06	ENSMUST00000064821
circRNA_2128	0.0001	0.0001	0.0001	25.6717	43.9078	84.0294	0.0001	51.203	18.9659	2.86176e-06	ENSMUST00000167944
circRNA_10459	0.0001	0.0001	0.0001	17.1145	87.8156	42.0147	0.0001	48.9816	18.9019	1.07512e-05	ENSMUST00000121114
circRNA_13842	0.0001	0.0001	0.0001	21.3931	87.8156	33.6118	0.0001	47.6068	18.8608	6.4779e-06	ENSMUST00000155098
circRNA_9667	0.0001	0.0001	0.0001	12.8359	87.8156	42.0147	0.0001	47.5554	18.8592	2.17322e-05	ENSMUST00000028045
circRNA_4839	0.0001	0.0001	0.0001	25.6717	65.8617	50.4176	0.0001	47.317	18.852	1.29563e-06	ENSMUST00000117242
circRNA_14321	0.0001	0.0001	0.0001	17.1145	87.8156	33.6118	0.0001	46.1806	18.8169	1.11535e-05	ENSMUST00000022239
circRNA_19545	0.0001	0.0001	0.0001	12.8359	65.8617	58.8206	0.0001	45.8394	18.8062	1.70025e-05	ENSMUST00000086023
circRNA_8532	0.0001	0.0001	0.0001	25.6717	43.9078	67.2235	0.0001	45.601	18.7987	1.27733e-06	ENSMUST00000121473
circRNA_8997	0.0001	0.0001	0.0001	17.1145	43.9078	75.6264	0.0001	45.5496	18.7971	7.72848e-06	ENSMUST00000075164
circRNA_3365	0.0001	0.0001	0.0001	25.6717	65.8617	42.0147	0.0001	44.516	18.764	1.17138e-06	ENSMUST00000030032
circRNA_16919	0.0001	0.0001	0.0001	38.5076	43.9078	50.4176	0.0001	44.2777	18.7562	7.70802e-09	ENSMUST00000071750
circRNA_5014	0.0001	0.0001	0.0001	17.1145	87.8156	16.8059	0.0001	40.5787	18.6304	2.12966e-05	ENSMUST00000029548
circRNA_6217	0.0001	0.0001	0.0001	8.5572	87.8156	25.2088	0.0001	40.5272	18.6285	4.94874e-05	ENSMUST00000114124
circRNA_16203	0.0001	0.0001	0.0001	21.3931	65.8617	33.6118	0.0001	40.2889	18.62	2.53595e-06	ENSMUST00000034697
circRNA_1694	0.0001	0.0001	0.0001	34.229	43.9078	42.0147	0.0001	40.0505	18.6115	7.51801e-09	ENSMUST00000163962
circRNA_2255	0.0001	0.0001	0.0001	34.229	65.8617	16.8059	0.0001	38.9655	18.5718	5.50224e-06	ENSMUST00000033751
circRNA_15708	0.0001	0.0001	0.0001	17.1145	65.8617	33.6118	0.0001	38.8627	18.568	5.20972e-06	ENSMUST00000039366
circRNA_15827	0.0001	0.0001	0.0001	17.1145	65.8617	33.6118	0.0001	38.8627	18.568	5.20972e-06	ENSMUST00000024840
circRNA_16227	0.0001	0.0001	0.0001	29.9504	43.9078	42.0147	0.0001	38.6243	18.5591	4.68957e-08	ENSMUST00000034717
circRNA_20483	0.0001	0.0001	0.0001	8.5572	87.8156	16.8059	0.0001	37.7262	18.5252	5.76649e-05	ENSMUST00000084731
circRNA_17275	0.0001	0.0001	0.0001	12.8359	65.8617	33.6118	0.0001	37.4365	18.5141	1.18509e-05	ENSMUST00000112059
circRNA_19201	0.0001	0.0001	0.0001	17.1145	43.9078	50.4176	0.0001	37.1466	18.5029	3.02443e-06	ENSMUST00000094541
circRNA_11516	0.0001	0.0001	0.0001	8.5572	43.9078	58.8206	0.0001	37.0952	18.5009	3.08857e-05	ENSMUST00000061601
circRNA_2528	0.0001	0.0001	0.0001	25.6717	65.8617	16.8059	0.0001	36.1131	18.4622	6.21955e-06	ENSMUST00000061753
circRNA_12288	0.0001	0.0001	0.0001	21.3931	43.9078	42.0147	0.0001	35.7719	18.4485	6.6648e-07	ENSMUST00000032719
circRNA_14308	0.0001	0.0001	0.0001	12.8359	65.8617	25.2088	0.0001	34.6355	18.4019	1.22082e-05	ENSMUST00000091201
circRNA_17000	0.0001	0.0001	0.0001	12.8359	65.8617	25.2088	0.0001	34.6355	18.4019	1.22082e-05	ENSMUST00000041767
circRNA_9230	0.0001	0.0001	0.0001	42.7862	43.9078	16.8059	0.0001	34.5	18.3962	2.3136e-06	ENSMUST00000086074
circRNA_17670	0.0001	0.0001	0.0001	17.1145	65.8617	16.8059	0.0001	33.2607	18.3435	1.02152e-05	ENSMUST00000067458
circRNA_19910	0.0001	0.0001	0.0001	17.1145	65.8617	16.8059	0.0001	33.2607	18.3435	1.02152e-05	ENSMUST00000067386
circRNA_8276	0.0001	0.0001	0.0001	38.5076	43.9078	16.8059	0.0001	33.0738	18.3353	1.92003e-06	ENSMUST00000095020
circRNA_12030	0.0001	0.0001	0.0001	21.3931	43.9078	33.6118	0.0001	32.9709	18.3308	4.51442e-07	ENSMUST00000105421
circRNA_1562	0.0001	0.0001	0.0001	21.3931	43.9078	33.6118	0.0001	32.9709	18.3308	4.51442e-07	ENSMUST00000121805
circRNA_2723	0.0001	0.0001	0.0001	21.3931	43.9078	33.6118	0.0001	32.9709	18.3308	4.51442e-07	ENSMUST00000022497
circRNA_1020	0.0001	0.0001	0.0001	12.8359	65.8617	16.8059	0.0001	31.8345	18.2802	1.6493e-05	ENSMUST00000135984
circRNA_17870	0.0001	0.0001	0.0001	12.8359	65.8617	16.8059	0.0001	31.8345	18.2802	1.6493e-05	ENSMUST00000023008
circRNA_20361	0.0001	0.0001	0.0001	12.8359	65.8617	16.8059	0.0001	31.8345	18.2802	1.6493e-05	ENSMUST00000004622
circRNA_11130	0.0001	0.0001	0.0001	25.6717	43.9078	25.2088	0.0001	31.5961	18.2694	2.58529e-07	ENSMUST00000109896
circRNA_15654	0.0001	0.0001	0.0001	17.1145	43.9078	33.6118	0.0001	31.5447	18.267	1.47047e-06	ENSMUST00000044442
circRNA_12311	0.0001	0.0001	0.0001	8.5572	65.8617	16.8059	0.0001	30.4083	18.2141	3.39107e-05	ENSMUST00000092167
circRNA_19702	0.0001	0.0001	0.0001	8.5572	65.8617	16.8059	0.0001	30.4083	18.2141	3.39107e-05	ENSMUST00000045593
circRNA_9883	0.0001	0.0001	0.0001	8.5572	65.8617	16.8059	0.0001	30.4083	18.2141	3.39107e-05	ENSMUST00000113717
circRNA_4610	0.0001	0.0001	0.0001	29.9504	43.9078	16.8059	0.0001	30.2214	18.2052	1.46599e-06	ENSMUST00000108347
circRNA_8593	0.0001	0.0001	0.0001	29.9504	43.9078	16.8059	0.0001	30.2214	18.2052	1.46599e-06	ENSMUST00000168720
circRNA_6154	0.0001	0.0001	0.0001	21.3931	43.9078	25.2088	0.0001	30.1699	18.2028	5.37556e-07	ENSMUST00000155940
circRNA_21455	0.0001	0.0001	0.0001	12.8359	43.9078	33.6118	0.0001	30.1185	18.2003	4.76265e-06	ENSMUST00000116503
circRNA_15741	0.0001	0.0001	0.0001	25.6717	43.9078	16.8059	0.0001	28.7951	18.1355	1.46344e-06	ENSMUST00000086763
circRNA_15945	0.0001	0.0001	0.0001	25.6717	43.9078	16.8059	0.0001	28.7951	18.1355	1.46344e-06	ENSMUST00000001927
circRNA_16589	0.0001	0.0001	0.0001	8.5572	43.9078	33.6118	0.0001	28.6923	18.1303	1.67387e-05	ENSMUST00000136740
circRNA_6618	0.0001	0.0001	0.0001	21.3931	43.9078	16.8059	0.0001	27.3689	18.0622	1.73201e-06	ENSMUST00000129893
circRNA_7592	0.0001	0.0001	0.0001	21.3931	43.9078	16.8059	0.0001	27.3689	18.0622	1.73201e-06	ENSMUST00000103114
circRNA_9092	0.0001	0.0001	0.0001	21.3931	43.9078	16.8059	0.0001	27.3689	18.0622	1.73201e-06	ENSMUST00000044581
circRNA_12767	0.0001	0.0001	0.0001	12.8359	43.9078	25.2088	0.0001	27.3175	18.0595	4.03858e-06	ENSMUST00000110722
circRNA_14372	0.0001	0.0001	0.0001	12.8359	43.9078	25.2088	0.0001	27.3175	18.0595	4.03858e-06	ENSMUST00000048545
circRNA_15011	0.0001	0.0001	0.0001	12.8359	43.9078	25.2088	0.0001	27.3175	18.0595	4.03858e-06	ENSMUST00000164958
circRNA_15027	0.0001	0.0001	0.0001	12.8359	43.9078	25.2088	0.0001	27.3175	18.0595	4.03858e-06	ENSMUST00000093200
circRNA_4325	0.0001	0.0001	0.0001	12.8359	43.9078	25.2088	0.0001	27.3175	18.0595	4.03858e-06	ENSMUST00000105845
circRNA_17582	0.0001	0.0001	0.0001	17.1145	43.9078	16.8059	0.0001	25.9427	17.985	2.59045e-06	ENSMUST00000066529
circRNA_18305	0.0001	0.0001	0.0001	17.1145	43.9078	16.8059	0.0001	25.9427	17.985	2.59045e-06	ENSMUST00000047405
circRNA_3622	0.0001	0.0001	0.0001	17.1145	43.9078	16.8059	0.0001	25.9427	17.985	2.59045e-06	ENSMUST00000070607
circRNA_4323	0.0001	0.0001	0.0001	17.1145	43.9078	16.8059	0.0001	25.9427	17.985	2.59045e-06	ENSMUST00000105847
circRNA_19712	0.0001	0.0001	0.0001	8.5572	43.9078	25.2088	0.0001	25.8913	17.9821	1.39596e-05	ENSMUST00000100487
circRNA_2828	0.0001	0.0001	0.0001	8.5572	43.9078	25.2088	0.0001	25.8913	17.9821	1.39596e-05	ENSMUST00000022701
circRNA_7560	0.0001	0.0001	0.0001	8.5572	43.9078	25.2088	0.0001	25.8913	17.9821	1.39596e-05	ENSMUST00000037915
circRNA_9836	0.0001	0.0001	0.0001	8.5572	43.9078	25.2088	0.0001	25.8913	17.9821	1.39596e-05	ENSMUST00000028282
circRNA_12078	0.0001	0.0001	0.0001	12.8359	43.9078	16.8059	0.0001	24.5165	17.9034	5.11791e-06	ENSMUST00000062855
circRNA_13843	0.0001	0.0001	0.0001	12.8359	43.9078	16.8059	0.0001	24.5165	17.9034	5.11791e-06	ENSMUST00000172272
circRNA_139	0.0001	0.0001	0.0001	12.8359	43.9078	16.8059	0.0001	24.5165	17.9034	5.11791e-06	ENSMUST00000004392
circRNA_13990	0.0001	0.0001	0.0001	12.8359	43.9078	16.8059	0.0001	24.5165	17.9034	5.11791e-06	ENSMUST00000125209
circRNA_15552	0.0001	0.0001	0.0001	12.8359	43.9078	16.8059	0.0001	24.5165	17.9034	5.11791e-06	ENSMUST00000171233
circRNA_16397	0.0001	0.0001	0.0001	12.8359	43.9078	16.8059	0.0001	24.5165	17.9034	5.11791e-06	ENSMUST00000050020
circRNA_16795	0.0001	0.0001	0.0001	12.8359	43.9078	16.8059	0.0001	24.5165	17.9034	5.11791e-06	ENSMUST00000034723
circRNA_19888	0.0001	0.0001	0.0001	12.8359	43.9078	16.8059	0.0001	24.5165	17.9034	5.11791e-06	ENSMUST00000002280
circRNA_9321	0.0001	0.0001	0.0001	12.8359	43.9078	16.8059	0.0001	24.5165	17.9034	5.11791e-06	ENSMUST00000155802
circRNA_13962	0.0001	0.0001	0.0001	8.5572	43.9078	16.8059	0.0001	23.0903	17.8169	1.39159e-05	ENSMUST00000080145
circRNA_17805	0.0001	0.0001	0.0001	8.5572	43.9078	16.8059	0.0001	23.0903	17.8169	1.39159e-05	ENSMUST00000022921
circRNA_18402	0.0001	0.0001	0.0001	8.5572	43.9078	16.8059	0.0001	23.0903	17.8169	1.39159e-05	ENSMUST00000030556
circRNA_1989	0.0001	0.0001	0.0001	8.5572	43.9078	16.8059	0.0001	23.0903	17.8169	1.39159e-05	ENSMUST00000033532
circRNA_5307	0.0001	0.0001	0.0001	8.5572	43.9078	16.8059	0.0001	23.0903	17.8169	1.39159e-05	ENSMUST00000043108
circRNA_6262	0.0001	0.0001	0.0001	8.5572	43.9078	16.8059	0.0001	23.0903	17.8169	1.39159e-05	ENSMUST00000114001
circRNA_672	0.0001	0.0001	0.0001	8.5572	43.9078	16.8059	0.0001	23.0903	17.8169	1.39159e-05	ENSMUST00000032157
circRNA_12287	18.3464	10.1366	15.0194	325.175	219.539	630.22	14.5008	391.645	4.75534	0.00079812	ENSMUST00000032719
circRNA_13362	12.2309	15.205	11.2645	102.687	351.262	386.535	12.9001	280.161	4.4408	0.00254055	ENSMUST00000066060
circRNA_13628	116.194	238.211	172.723	2986.48	3907.79	3319.16	175.709	3404.48	4.27617	0.000173105	ENSMUST00000036932
circRNA_9358	18.3464	40.5466	37.5484	295.225	482.986	562.997	32.1471	447.069	3.79774	0.0011377	ENSMUST00000161017
circRNA_15742	67.2701	60.8199	30.0387	372.24	570.801	638.623	52.7096	527.222	3.32227	0.00151041	ENSMUST00000086763
circRNA_17993	18.3464	10.1366	11.2645	106.966	153.677	134.447	13.2492	131.697	3.31324	0.000389596	ENSMUST00000096356
circRNA_10659	55.0391	20.2733	26.2839	188.26	548.847	235.282	33.8654	324.13	3.25869	0.00716464	ENSMUST00000038341
circRNA_6474	201.81	202.733	131.419	547.664	2766.19	1596.56	178.654	1636.8	3.19564	0.0148628	ENSMUST00000126058
circRNA_7729	42.8082	40.5466	11.2645	175.424	439.078	210.073	31.5398	274.858	3.12344	0.0124746	ENSMUST00000106794
circRNA_15721	12.2309	10.1366	18.7742	102.687	153.677	84.0294	13.7139	113.465	3.04853	0.00114525	ENSMUST00000001258
circRNA_3372	12.2309	45.6149	22.529	141.195	241.493	260.491	26.7916	214.393	3.0004	0.00684302	ENSMUST00000030010
circRNA_14449	30.5773	25.3416	48.8129	124.08	461.032	252.088	34.9106	279.067	2.99887	0.00969254	ENSMUST00000084027
circRNA_9669	110.078	202.733	90.1161	710.252	1339.19	848.697	134.309	966.045	2.84653	0.00292493	ENSMUST00000028045
circRNA_3363	67.2701	81.0931	82.6065	376.519	570.801	621.817	76.9899	523.046	2.7642	0.000352316	ENSMUST00000030032
circRNA_15746	293.542	552.447	300.387	1955.33	3095.5	2705.75	382.125	2585.53	2.75834	0.00144181	ENSMUST00000086763
circRNA_16606	36.6928	65.8882	56.3226	239.603	504.94	327.715	52.9679	357.419	2.75443	0.00244026	ENSMUST00000098660
circRNA_3495	30.5773	35.4782	22.529	85.5725	329.308	168.059	29.5282	194.313	2.71822	0.0129729	ENSMUST00000084527
circRNA_12426	18.3464	10.1366	7.5097	64.1794	87.8156	67.2235	11.9976	73.0728	2.60659	0.00262663	ENSMUST00000105246
circRNA_12251	42.8082	15.205	15.0194	136.916	65.8617	235.282	24.3442	146.02	2.58452	0.0240048	ENSMUST00000166240
circRNA_939	24.4618	55.7515	63.8323	243.882	351.262	260.491	48.0152	285.212	2.57047	0.00445944	ENSMUST00000032336
circRNA_14837	61.1546	45.6149	37.5484	171.145	395.17	285.7	48.106	284.005	2.56163	0.00350215	ENSMUST00000078525
circRNA_14667	12.2309	30.4099	22.529	89.8511	131.723	159.656	21.7233	127.077	2.54839	0.00467815	ENSMUST00000038959
circRNA_2624	55.0391	20.2733	22.529	171.145	285.401	100.835	32.6138	185.794	2.51015	0.0157346	ENSMUST00000093813
circRNA_19851	48.9237	106.435	127.665	295.225	746.433	562.997	94.341	534.885	2.50327	0.012328	ENSMUST00000108493
circRNA_2573	24.4618	25.3416	18.7742	59.9007	109.769	218.476	22.8592	129.382	2.50079	0.0141106	ENSMUST00000096000
circRNA_17411	24.4618	40.5466	26.2839	111.244	219.539	184.865	30.4308	171.883	2.49782	0.0026409	ENSMUST00000044165
circRNA_14413	42.8082	30.4099	11.2645	132.637	175.631	168.059	28.1609	158.776	2.49523	0.0104577	ENSMUST00000082104
circRNA_1961	12.2309	40.5466	11.2645	64.1794	109.769	184.865	21.3473	119.605	2.48614	0.0241694	ENSMUST00000114958
circRNA_19088	18.3464	15.205	22.529	94.1297	109.769	109.238	18.6935	104.379	2.48123	0.000154173	ENSMUST00000031276
circRNA_3535	24.4618	15.205	15.0194	47.0649	175.631	75.6264	18.2287	99.4408	2.44762	0.0196181	ENSMUST00000030095
circRNA_3366	30.5773	20.2733	26.2839	68.458	175.631	168.059	25.7115	137.383	2.41771	0.00818959	ENSMUST00000030032
circRNA_8096	12.2309	10.1366	18.7742	38.5076	87.8156	92.4323	13.7139	72.9185	2.41065	0.00838456	ENSMUST00000088448
circRNA_14836	36.6928	25.3416	30.0387	111.244	175.631	201.671	30.691	162.849	2.40764	0.0013973	ENSMUST00000109852
circRNA_10315	42.8082	30.4099	15.0194	77.0152	197.585	193.268	29.4125	155.956	2.40664	0.0187912	ENSMUST00000130292
circRNA_5284	18.3464	20.2733	41.3032	68.458	241.493	100.835	26.641	136.929	2.36171	0.0258956	ENSMUST00000037958
circRNA_17583	79.501	76.0248	116.4	209.653	768.386	411.744	90.6419	463.261	2.35357	0.0190807	ENSMUST00000066529
circRNA_2593	201.81	187.528	199.006	894.232	987.925	1041.96	196.115	974.707	2.31327	5.72156e-06	ENSMUST00000022386
circRNA_3467	67.2701	35.4782	41.3032	188.26	219.539	302.506	48.0172	236.768	2.30185	0.00247605	ENSMUST00000040166
circRNA_3643	18.3464	10.1366	33.7936	68.458	175.631	58.8206	20.7589	100.97	2.28213	0.0320402	ENSMUST00000045224
circRNA_5215	73.3855	136.845	71.3419	410.748	504.94	428.55	93.8574	448.079	2.25521	0.00192313	ENSMUST00000046864
circRNA_306	12.2309	25.3416	15.0194	51.3435	131.723	67.2235	17.5306	83.4301	2.25069	0.0125402	ENSMUST00000036877
circRNA_10447	12.2309	45.6149	33.7936	98.4084	219.539	117.641	30.5465	145.196	2.24893	0.0248385	ENSMUST00000118734
circRNA_11342	79.501	55.7515	45.0581	248.16	439.078	168.059	60.1035	285.099	2.24594	0.00970649	ENSMUST00000036719
circRNA_19421	12.2309	10.1366	7.5097	55.6221	43.9078	42.0147	9.95907	47.1815	2.24414	0.000711704	ENSMUST00000100737
circRNA_3468	61.1546	86.1615	120.155	290.946	570.801	403.341	89.157	421.696	2.24178	0.00486131	ENSMUST00000040166
circRNA_21295	24.4618	15.205	22.529	68.458	131.723	92.4323	20.7319	97.5379	2.23411	0.00305159	ENSMUST00000065067
circRNA_16306	91.7319	86.1615	41.3032	299.504	351.262	378.132	73.0655	342.966	2.2308	0.00379915	ENSMUST00000016231
circRNA_13850	18.3464	10.1366	15.0194	59.9007	109.769	33.6118	14.5008	67.7607	2.22432	0.0191249	ENSMUST00000016081
circRNA_659	214.041	81.0931	138.929	474.927	658.617	873.905	144.688	669.15	2.20939	0.00892172	ENSMUST00000155466
circRNA_8536	36.6928	40.5466	26.2839	145.473	153.677	176.462	34.5078	158.537	2.19983	0.00042489	ENSMUST00000131148
circRNA_15707	24.4618	20.2733	18.7742	64.1794	109.769	117.641	21.1698	97.1967	2.1989	0.00194295	ENSMUST00000144331
circRNA_2318	36.6928	25.3416	15.0194	77.0152	131.723	142.85	25.6846	117.196	2.18995	0.0087634	ENSMUST00000037779
circRNA_13271	30.5773	15.205	11.2645	42.7862	109.769	100.835	19.0156	84.4637	2.15115	0.0236212	ENSMUST00000043599
circRNA_18944	12.2309	10.1366	7.5097	29.9504	43.9078	58.8206	9.95907	44.2263	2.15082	0.0036578	ENSMUST00000132375
circRNA_1758	73.3855	96.2981	90.1161	235.324	592.755	319.312	86.5999	382.464	2.14289	0.00754823	ENSMUST00000025446
circRNA_3070	12.2309	20.2733	7.5097	42.7862	65.8617	67.2235	13.338	58.6238	2.13595	0.0087749	ENSMUST00000079817
circRNA_18406	189.579	126.708	142.684	355.126	1031.83	630.22	152.99	672.393	2.13586	0.0132052	ENSMUST00000036031
circRNA_18338	18.3464	35.4782	15.0194	51.3435	131.723	117.641	22.948	100.236	2.12696	0.0205306	ENSMUST00000115451
circRNA_2042	85.6164	70.9565	30.0387	188.26	439.078	184.865	62.2039	270.734	2.1218	0.0265893	ENSMUST00000006856
circRNA_20223	18.3464	30.4099	26.2839	94.1297	87.8156	142.85	25.0134	108.265	2.11379	0.0023801	ENSMUST00000037315
circRNA_8255	116.194	65.8882	67.5871	290.946	417.124	361.326	83.223	356.466	2.09871	0.00223769	ENSMUST00000095027
circRNA_16598	24.4618	35.4782	30.0387	102.687	109.769	168.059	29.9929	126.838	2.0803	0.00161131	ENSMUST00000136740
circRNA_12056	30.5773	20.2733	22.529	64.1794	153.677	92.4323	24.4599	103.43	2.08016	0.00778061	ENSMUST00000105418
circRNA_9859	12.2309	45.6149	18.7742	68.458	153.677	100.835	25.54	107.657	2.07561	0.0272344	ENSMUST00000100237
circRNA_7508	24.4618	10.1366	37.5484	59.9007	175.631	67.2235	24.0489	100.918	2.06915	0.0485764	ENSMUST00000021246
circRNA_21284	42.8082	35.4782	41.3032	171.145	153.677	176.462	39.8632	167.095	2.06754	3.58524e-05	ENSMUST00000025739
circRNA_15763	12.2309	10.1366	26.2839	38.5076	87.8156	75.6264	16.2171	67.3165	2.05344	0.0196925	ENSMUST00000112829
circRNA_11018	244.618	299.031	202.761	735.923	1470.91	890.711	248.804	1032.52	2.05308	0.00407552	ENSMUST00000129143
circRNA_10205	67.2701	60.8199	37.5484	136.916	329.308	218.476	55.2128	228.234	2.04744	0.0111501	ENSMUST00000041865
circRNA_8534	73.3855	76.0248	22.529	149.752	351.262	201.671	57.3131	234.228	2.03098	0.0349481	ENSMUST00000121473
circRNA_16641	36.6928	76.0248	26.2839	149.752	241.493	176.462	46.3338	189.235	2.03004	0.0123087	ENSMUST00000122091
circRNA_6907	18.3464	10.1366	7.5097	42.7862	43.9078	58.8206	11.9976	48.5049	2.01539	0.00663291	ENSMUST00000108709
circRNA_14851	30.5773	25.3416	11.2645	85.5725	109.769	75.6264	22.3945	90.3228	2.01195	0.0107695	ENSMUST00000121390
circRNA_13649	55.0391	45.6149	71.3419	269.553	153.677	268.894	57.332	230.708	2.00866	0.00376077	ENSMUST00000047311
circRNA_9470	373.043	273.689	371.729	1232.24	1185.51	1646.98	339.487	1354.91	1.99677	0.000691713	ENSMUST00000097442
circRNA_17536	122.309	86.1615	52.5677	299.504	285.401	453.759	87.0128	346.221	1.99239	0.0077282	ENSMUST00000022746
circRNA_2570	269.08	162.186	221.536	838.61	1075.74	672.235	217.601	862.195	1.98633	0.00233595	ENSMUST00000096000
circRNA_16343	36.6928	35.4782	52.5677	94.1297	153.677	243.685	41.5796	163.831	1.97826	0.0121613	ENSMUST00000060989
circRNA_8080	79.501	76.0248	33.7936	145.473	373.216	226.879	63.1065	248.523	1.97752	0.0246149	ENSMUST00000088448
circRNA_15689	269.08	228.074	199.006	714.53	1009.88	1016.76	232.054	913.722	1.9773	0.000718964	ENSMUST00000044503
circRNA_14307	122.309	96.2981	86.3613	427.862	417.124	344.52	101.656	396.502	1.96363	0.000377914	ENSMUST00000091201
circRNA_4741	36.6928	55.7515	33.7936	149.752	241.493	100.835	42.0793	164.027	1.96275	0.0111455	ENSMUST00000091144
circRNA_20911	18.3464	20.2733	15.0194	34.229	87.8156	84.0294	17.8797	68.6913	1.94181	0.0164314	ENSMUST00000169769
circRNA_7133	55.0391	40.5466	18.7742	68.458	219.539	151.253	38.12	146.417	1.94146	0.0470931	ENSMUST00000037912
circRNA_18690	18.3464	40.5466	37.5484	106.966	153.677	109.238	32.1471	123.294	1.93934	0.00757911	ENSMUST00000082485
circRNA_6292	42.8082	10.1366	48.8129	111.244	109.769	168.059	33.9192	129.691	1.9349	0.043353	ENSMUST00000117648
circRNA_9480	73.3855	60.8199	30.0387	115.523	351.262	159.656	54.748	208.814	1.93134	0.039097	ENSMUST00000159367
circRNA_15817	67.2701	70.9565	26.2839	154.03	219.539	252.088	54.8368	208.553	1.92719	0.0165532	ENSMUST00000086693
circRNA_15338	67.2701	40.5466	52.5677	115.523	351.262	142.85	53.4615	203.212	1.92641	0.02924	ENSMUST00000149756
circRNA_15739	48.9237	20.2733	30.0387	124.08	109.769	142.85	33.0786	125.567	1.92448	0.00634689	ENSMUST00000086763
circRNA_19040	73.3855	65.8882	71.3419	162.588	307.355	327.715	70.2052	265.886	1.92116	0.00470372	ENSMUST00000071652
circRNA_15215	30.5773	45.6149	45.0581	106.966	241.493	109.238	40.4168	152.566	1.9164	0.0131683	ENSMUST00000054052
circRNA_3373	18.3464	35.4782	11.2645	42.7862	109.769	92.4323	21.6964	81.6627	1.91222	0.0367461	ENSMUST00000030010
circRNA_14451	12.2309	15.205	15.0194	42.7862	65.8617	50.4176	14.1518	53.0218	1.9056	0.00081391	ENSMUST00000084027
circRNA_15820	67.2701	60.8199	33.7936	226.767	219.539	159.656	53.9612	201.987	1.90427	0.00506301	ENSMUST00000037974
circRNA_269	18.3464	15.205	41.3032	72.7366	131.723	75.6264	24.9515	93.3621	1.90371	0.0188293	ENSMUST00000114900
circRNA_10662	165.117	96.2981	71.3419	316.618	570.801	352.923	110.919	413.448	1.8982	0.0116664	ENSMUST00000038341
circRNA_10066	30.5773	20.2733	37.5484	89.8511	87.8156	151.253	29.4663	109.64	1.89563	0.00663583	ENSMUST00000112810
circRNA_19670	61.1546	65.8882	82.6065	290.946	219.539	260.491	69.8831	256.992	1.87871	0.000434077	ENSMUST00000085774
circRNA_2838	250.734	177.391	199.006	504.878	1119.65	680.638	209.044	768.388	1.87803	0.00771754	ENSMUST00000088968
circRNA_16310	30.5773	25.3416	18.7742	85.5725	109.769	75.6264	24.8977	90.3228	1.85908	0.00194651	ENSMUST00000034534
circRNA_794	128.425	167.255	161.458	500.599	482.986	672.235	152.379	551.94	1.85685	0.000656958	ENSMUST00000112793
circRNA_16128	36.6928	15.205	33.7936	59.9007	131.723	117.641	28.5638	103.088	1.85162	0.0253928	ENSMUST00000168039
circRNA_15170	61.1546	25.3416	41.3032	119.802	197.585	142.85	42.5998	153.412	1.84849	0.0108342	ENSMUST00000109102
circRNA_5216	146.771	146.981	157.703	329.454	614.709	680.638	150.485	541.6	1.84761	0.00565058	ENSMUST00000046864
circRNA_11472	189.579	182.46	195.252	513.435	461.032	1067.17	189.097	680.547	1.84757	0.0102909	ENSMUST00000015346
circRNA_11971	12.2309	35.4782	48.8129	85.5725	175.631	84.0294	32.174	115.078	1.83864	0.0479792	ENSMUST00000020106
circRNA_14576	79.501	96.2981	93.871	312.34	307.355	344.52	89.89	321.405	1.83816	5.28559e-05	ENSMUST00000124544
circRNA_1408	12.2309	25.3416	18.7742	51.3435	65.8617	84.0294	18.7822	67.0782	1.83648	0.00704403	ENSMUST00000040506
circRNA_15948	36.6928	60.8199	52.5677	136.916	197.585	193.268	50.0268	175.923	1.81417	0.00271371	ENSMUST00000112498
circRNA_1406	24.4618	20.2733	18.7742	51.3435	87.8156	84.0294	21.1698	74.3962	1.81322	0.00283832	ENSMUST00000040506
circRNA_11641	171.233	111.503	123.91	278.111	768.386	369.729	135.549	472.075	1.80021	0.0237082	ENSMUST00000053748
circRNA_6171	140.656	96.2981	112.645	282.389	395.17	537.788	116.533	405.116	1.7976	0.00478706	ENSMUST00000023600
circRNA_2406	24.4618	30.4099	7.5097	89.8511	65.8617	58.8206	20.7938	71.5111	1.78201	0.0382716	ENSMUST00000022429
circRNA_10647	36.6928	45.6149	33.7936	136.916	109.769	151.253	38.7004	132.646	1.77716	0.000699773	ENSMUST00000135543
circRNA_5095	30.5773	45.6149	30.0387	89.8511	197.585	75.6264	35.4103	121.021	1.77301	0.0237995	ENSMUST00000090785
circRNA_5089	146.771	96.2981	116.4	333.733	592.755	294.103	119.823	406.864	1.76364	0.00865893	ENSMUST00000015889
circRNA_8627	103.963	106.435	26.2839	231.046	285.401	285.7	78.8938	267.382	1.76092	0.0410323	ENSMUST00000169279
circRNA_13767	12.2309	35.4782	22.529	77.0152	65.8617	92.4323	23.4127	78.4364	1.74423	0.0163261	ENSMUST00000040117
circRNA_11074	79.501	35.4782	37.5484	102.687	197.585	210.073	50.8425	170.115	1.7424	0.0237051	ENSMUST00000028907
circRNA_20798	18.3464	10.1366	26.2839	64.1794	65.8617	50.4176	18.2556	60.1529	1.72029	0.0123388	ENSMUST00000153166
circRNA_15688	269.08	410.534	371.729	812.939	1470.91	1176.41	350.448	1153.42	1.71865	0.0053888	ENSMUST00000044503
circRNA_13635	91.7319	111.503	82.6065	248.16	395.17	294.103	95.2805	312.478	1.7135	0.00190159	ENSMUST00000148885
circRNA_3375	85.6164	70.9565	67.5871	166.866	307.355	260.491	74.72	244.904	1.71265	0.00408141	ENSMUST00000030010
circRNA_17058	134.54	60.8199	93.871	312.34	329.308	302.506	96.4103	314.718	1.7068	0.00590703	ENSMUST00000034983
circRNA_21199	189.579	136.845	97.6258	295.225	658.617	428.55	141.35	460.797	1.70486	0.0179641	ENSMUST00000025831
circRNA_15959	177.348	146.981	187.742	432.141	724.479	504.176	170.691	553.599	1.69746	0.0024319	ENSMUST00000112498
circRNA_13924	12.2309	10.1366	15.0194	21.3931	65.8617	33.6118	12.4623	40.2889	1.69281	0.0355669	ENSMUST00000091560
circRNA_207	110.078	76.0248	93.871	252.439	417.124	235.282	93.3247	301.615	1.69238	0.00538189	ENSMUST00000081214
circRNA_14151	42.8082	35.4782	48.8129	119.802	197.585	92.4323	42.3664	136.606	1.68903	0.00949252	ENSMUST00000109426
circRNA_10018	18.3464	20.2733	15.0194	29.9504	65.8617	75.6264	17.8797	57.1462	1.67633	0.0221665	ENSMUST00000061179
circRNA_19835	24.4618	10.1366	11.2645	29.9504	65.8617	50.4176	15.2876	48.7432	1.67284	0.0300953	ENSMUST00000118976
circRNA_5431	256.849	212.869	187.742	320.897	790.34	983.144	219.154	698.127	1.67155	0.0399796	ENSMUST00000029941
circRNA_5399	232.387	364.919	277.858	889.954	812.294	1075.58	291.722	925.941	1.66633	0.00167799	ENSMUST00000029812
circRNA_11517	12.2309	25.3416	11.2645	29.9504	65.8617	58.8206	16.279	51.5442	1.6628	0.0305476	ENSMUST00000061601
circRNA_6799	36.6928	40.5466	30.0387	106.966	131.723	100.835	35.7594	113.175	1.66216	0.000651001	ENSMUST00000153821
circRNA_5291	24.4618	25.3416	48.8129	94.1297	65.8617	151.253	32.8721	103.748	1.65815	0.0254539	ENSMUST00000066728
circRNA_15413	18.3464	30.4099	18.7742	42.7862	109.769	58.8206	22.5102	70.4588	1.6462	0.0276007	ENSMUST00000024930
circRNA_18709	48.9237	50.6832	41.3032	132.637	131.723	176.462	46.97	146.941	1.64542	0.000595392	ENSMUST00000070748
circRNA_18226	415.851	304.099	292.877	637.515	1470.91	1058.77	337.609	1055.73	1.64482	0.0148519	ENSMUST00000044189
circRNA_14371	171.233	157.118	191.497	410.748	768.386	445.356	173.283	541.497	1.64383	0.00576901	ENSMUST00000001319
circRNA_512	55.0391	30.4099	22.529	77.0152	175.631	84.0294	35.9927	112.225	1.64062	0.0374942	ENSMUST00000142711
circRNA_12321	42.8082	40.5466	26.2839	72.7366	175.631	92.4323	36.5462	113.6	1.63617	0.0236956	ENSMUST00000169576
circRNA_14536	18.3464	25.3416	30.0387	77.0152	109.769	42.0147	24.5756	76.2665	1.63382	0.0267995	ENSMUST00000033929
circRNA_2368	152.887	111.503	138.929	325.175	439.078	487.37	134.44	417.208	1.63381	0.00181624	ENSMUST00000069648
circRNA_12165	30.5773	30.4099	37.5484	64.1794	131.723	109.238	32.8452	101.714	1.63076	0.00849197	ENSMUST00000020249
circRNA_3434	366.928	420.671	454.336	1159.51	1295.28	1386.48	413.978	1280.42	1.629	0.000155572	ENSMUST00000042850
circRNA_654	128.425	116.571	71.3419	188.26	417.124	369.729	105.446	325.038	1.6241	0.0231017	ENSMUST00000113326
circRNA_6064	61.1546	65.8882	63.8323	136.916	197.585	252.088	63.625	195.53	1.61972	0.00362441	ENSMUST00000023370
circRNA_21522	36.6928	70.9565	33.7936	124.08	131.723	176.462	47.1476	144.088	1.6117	0.0108568	ENSMUST00000164268
circRNA_12652	48.9237	55.7515	26.2839	85.5725	219.539	92.4323	43.653	132.515	1.602	0.0493222	ENSMUST00000048519
circRNA_15255	97.8474	81.0931	41.3032	162.588	219.539	285.7	73.4146	222.609	1.60037	0.0205453	ENSMUST00000127664
circRNA_11019	12.2309	10.1366	7.5097	21.3931	43.9078	25.2088	9.95907	30.1699	1.59903	0.0142392	ENSMUST00000028806
circRNA_2217	55.0391	25.3416	52.5677	102.687	197.585	100.835	44.3161	133.702	1.59312	0.0295299	ENSMUST00000112456
circRNA_11430	30.5773	40.5466	67.5871	89.8511	131.723	193.268	46.237	138.281	1.58048	0.0263308	ENSMUST00000029030
circRNA_17075	30.5773	35.4782	30.0387	106.966	87.8156	92.4323	32.0314	95.7378	1.5796	0.000159301	ENSMUST00000143906
circRNA_8108	18.3464	55.7515	37.5484	115.523	65.8617	151.253	37.2154	110.879	1.57501	0.0496422	ENSMUST00000088448
circRNA_771	311.889	253.416	168.968	517.713	878.156	789.876	244.757	728.582	1.57374	0.0105072	ENSMUST00000015511
circRNA_4007	24.4618	35.4782	37.5484	68.458	153.677	67.2235	32.4961	96.4529	1.56956	0.0279163	ENSMUST00000079611
circRNA_525	85.6164	60.8199	63.8323	213.931	241.493	168.059	70.0895	207.828	1.56812	0.00196431	ENSMUST00000169318
circRNA_13742	244.618	273.689	191.497	393.633	900.11	806.682	236.601	700.142	1.56519	0.0209112	ENSMUST00000060805
circRNA_6908	269.08	217.938	180.232	470.649	900.11	596.609	222.417	655.789	1.55997	0.00886032	ENSMUST00000108709
circRNA_19955	30.5773	70.9565	90.1161	201.095	153.677	210.073	63.8833	188.282	1.55938	0.0269424	ENSMUST00000038537
circRNA_10354	24.4618	30.4099	22.529	72.7366	87.8156	67.2235	25.8002	75.9252	1.5572	0.00082823	ENSMUST00000112024
circRNA_4552	12.2309	30.4099	26.2839	38.5076	87.8156	75.6264	22.9749	67.3165	1.5509	0.0456307	ENSMUST00000103204
circRNA_793	30.5773	25.3416	41.3032	68.458	131.723	84.0294	32.4074	94.7369	1.54761	0.0117351	ENSMUST00000075591
circRNA_18004	256.849	157.118	120.155	316.618	680.571	562.997	178.041	520.062	1.54648	0.0284759	ENSMUST00000040320
circRNA_2572	97.8474	141.913	67.5871	265.275	329.308	302.506	102.449	299.03	1.54538	0.00756971	ENSMUST00000096000
circRNA_4752	12.2309	35.4782	18.7742	64.1794	87.8156	42.0147	22.1611	64.6699	1.54506	0.0404338	ENSMUST00000170552
circRNA_15422	42.8082	50.6832	15.0194	85.5725	87.8156	142.85	36.1703	105.413	1.54317	0.0485701	ENSMUST00000035565
circRNA_1016	42.8082	50.6832	33.7936	111.244	175.631	84.0294	42.4283	123.635	1.54299	0.0133546	ENSMUST00000038815
circRNA_11297	61.1546	65.8882	86.3613	145.473	197.585	277.297	71.1347	206.785	1.53951	0.00814619	ENSMUST00000017851
circRNA_16842	177.348	76.0248	60.0774	226.767	329.308	352.923	104.484	303	1.53604	0.0311267	ENSMUST00000034740
circRNA_17965	36.6928	101.366	71.3419	145.473	241.493	218.476	69.8004	201.814	1.53172	0.028851	ENSMUST00000019516
circRNA_4292	91.7319	76.0248	45.0581	158.309	219.539	235.282	70.9383	204.377	1.5266	0.0114335	ENSMUST00000030626
circRNA_9721	122.309	81.0931	63.8323	162.588	285.401	319.312	89.0782	255.767	1.52168	0.0204086	ENSMUST00000006912
circRNA_8595	12.2309	15.205	18.7742	29.9504	43.9078	58.8206	15.4034	44.2263	1.52166	0.0111174	ENSMUST00000097694
circRNA_17990	55.0391	70.9565	56.3226	162.588	175.631	184.865	60.7727	174.361	1.52058	0.000288887	ENSMUST00000016771
circRNA_1151	24.4618	35.4782	30.0387	72.7366	109.769	75.6264	29.9929	86.0442	1.52046	0.00349134	ENSMUST00000126977
circRNA_4000	91.7319	76.0248	127.665	205.374	329.308	310.909	98.4737	281.864	1.51719	0.00768256	ENSMUST00000075406
circRNA_9860	30.5773	30.4099	26.2839	55.6221	109.769	84.0294	29.0904	83.1403	1.51501	0.00760871	ENSMUST00000100237
circRNA_14541	128.425	172.323	247.819	521.992	439.078	605.011	182.856	522.027	1.51342	0.00702512	ENSMUST00000036104
circRNA_8088	30.5773	15.205	11.2645	59.9007	43.9078	58.8206	19.0156	54.2097	1.51137	0.0225227	ENSMUST00000088448
circRNA_15875	30.5773	70.9565	18.7742	119.802	87.8156	134.447	40.1027	114.021	1.50753	0.0443934	ENSMUST00000024869
circRNA_4639	360.812	182.46	176.477	385.076	944.018	714.25	239.916	681.115	1.50537	0.0426034	ENSMUST00000046157
circRNA_12602	654.354	496.695	274.103	1112.44	1097.69	1831.84	475.051	1347.33	1.50394	0.0249322	ENSMUST00000110942
circRNA_16131	24.4618	65.8882	67.5871	162.588	175.631	109.238	52.6457	149.152	1.5024	0.0376865	ENSMUST00000168039
circRNA_11975	165.117	243.279	165.213	397.912	746.433	478.967	191.203	541.104	1.5008	0.0108032	ENSMUST00000020106
circRNA_11303	24.4618	30.4099	22.529	38.5076	87.8156	92.4323	25.8002	72.9185	1.4989	0.0305482	ENSMUST00000018353
circRNA_6425	189.579	101.366	135.174	256.717	504.94	436.953	142.04	399.537	1.49203	0.0199362	ENSMUST00000020695
circRNA_6300	48.9237	45.6149	56.3226	115.523	131.723	176.462	50.2871	141.236	1.48985	0.00186818	ENSMUST00000117648
circRNA_3432	30.5773	45.6149	45.0581	72.7366	131.723	134.447	40.4168	112.969	1.4829	0.0138454	ENSMUST00000042850
circRNA_4016	24.4618	20.2733	48.8129	64.1794	87.8156	109.238	31.1827	87.0777	1.48156	0.0249841	ENSMUST00000000087
circRNA_19880	48.9237	86.1615	52.5677	196.817	131.723	193.268	62.551	173.936	1.47545	0.0092664	ENSMUST00000003061
circRNA_13251	18.3464	30.4099	22.529	51.3435	87.8156	58.8206	23.7618	65.9932	1.47368	0.00955656	ENSMUST00000021596
circRNA_15869	128.425	121.64	195.252	299.504	482.986	453.759	148.439	412.083	1.47307	0.00845711	ENSMUST00000024866
circRNA_8284	525.929	329.441	341.69	898.511	1361.14	1058.77	399.02	1106.14	1.471	0.0059425	ENSMUST00000008280
circRNA_19574	48.9237	40.5466	33.7936	72.7366	175.631	92.4323	41.088	113.6	1.46718	0.0281247	ENSMUST00000015137
circRNA_7764	55.0391	35.4782	45.0581	111.244	153.677	109.238	45.1918	124.72	1.46456	0.00378264	ENSMUST00000100305
circRNA_20526	42.8082	20.2733	22.529	55.6221	87.8156	92.4323	28.5368	78.6233	1.46213	0.0210948	ENSMUST00000084705
circRNA_3079	12.2309	10.1366	33.7936	51.3435	43.9078	58.8206	18.7204	51.3573	1.45596	0.0398139	ENSMUST00000026624
circRNA_1553	48.9237	35.4782	30.0387	81.2939	153.677	75.6264	38.1469	103.533	1.44045	0.0223968	ENSMUST00000115550
circRNA_1416	30.5773	55.7515	18.7742	77.0152	131.723	75.6264	35.0343	94.7883	1.43594	0.0435715	ENSMUST00000003876
circRNA_7677	42.8082	30.4099	22.529	68.458	131.723	58.8206	31.9157	86.334	1.43566	0.0354724	ENSMUST00000106939
circRNA_5303	324.119	217.938	161.458	534.828	658.617	705.847	234.505	633.097	1.43281	0.00927633	ENSMUST00000106402
circRNA_9928	73.3855	60.8199	48.8129	141.195	175.631	176.462	61.0061	164.429	1.43044	0.00197246	ENSMUST00000113482
circRNA_10963	18.3464	15.205	22.529	42.7862	65.8617	42.0147	18.6935	50.2209	1.42575	0.00620825	ENSMUST00000110288
circRNA_6137	360.812	415.602	420.542	795.824	1339.19	1075.58	398.985	1070.2	1.42347	0.00367123	ENSMUST00000046663
circRNA_8463	55.0391	20.2733	45.0581	119.802	109.769	92.4323	40.1235	107.334	1.41959	0.0278709	ENSMUST00000075374
circRNA_14857	3002.69	2762.23	2553.29	6328.08	8518.11	7377.78	2772.74	7407.99	1.41777	0.000561732	ENSMUST00000109764
circRNA_4018	55.0391	70.9565	60.0774	192.538	109.769	193.268	62.0243	165.192	1.41324	0.00923487	ENSMUST00000000087
circRNA_18013	140.656	152.05	101.381	239.603	504.94	302.506	131.362	349.016	1.40975	0.0203534	ENSMUST00000054014
circRNA_3426	116.194	96.2981	150.194	299.504	175.631	487.37	120.895	320.835	1.40808	0.0476437	ENSMUST00000102905
circRNA_1738	55.0391	45.6149	45.0581	119.802	131.723	134.447	48.5707	128.657	1.40538	0.000188552	ENSMUST00000043929
circRNA_8455	18.3464	15.205	18.7742	47.0649	65.8617	25.2088	17.4419	46.0451	1.40049	0.0356857	ENSMUST00000027168
circRNA_5664	232.387	141.913	153.948	410.748	526.894	453.759	176.083	463.8	1.39725	0.00427223	ENSMUST00000090300
circRNA_13689	85.6164	86.1615	82.6065	158.309	241.493	268.894	84.7948	222.899	1.39434	0.00437755	ENSMUST00000021794
circRNA_14669	868.395	831.205	781.006	1993.84	2195.39	2327.61	826.869	2172.28	1.39348	6.03277e-05	ENSMUST00000038959
circRNA_11866	67.2701	76.0248	112.645	175.424	285.401	210.073	85.3134	223.633	1.39029	0.0100572	ENSMUST00000089092
circRNA_15203	152.887	116.571	112.645	188.26	526.894	285.7	127.368	333.618	1.3892	0.0483442	ENSMUST00000034279
circRNA_17402	177.348	111.503	138.929	325.175	417.124	378.132	142.593	373.477	1.38911	0.00305344	ENSMUST00000061101
circRNA_14668	470.89	435.876	484.374	1270.75	1295.28	1075.58	463.713	1213.87	1.38831	0.000137299	ENSMUST00000038959
circRNA_18773	55.0391	60.8199	33.7936	102.687	153.677	134.447	49.8842	130.27	1.38485	0.010768	ENSMUST00000117661
circRNA_6424	3069.96	2843.33	2331.76	5288.38	8803.51	7411.39	2748.35	7167.76	1.38296	0.00522823	ENSMUST00000020695
circRNA_20885	305.773	202.733	153.948	385.076	834.248	504.176	220.818	574.5	1.37945	0.0352727	ENSMUST00000084488
circRNA_1976	61.1546	111.503	112.645	265.275	241.493	235.282	95.101	247.35	1.37902	0.00842745	ENSMUST00000069360
circRNA_88	146.771	177.391	281.613	504.878	570.801	495.773	201.925	523.817	1.37524	0.00756358	ENSMUST00000154734
circRNA_749	373.043	319.304	225.29	637.515	1141.6	596.609	305.879	791.909	1.37237	0.0218231	ENSMUST00000032414
circRNA_18245	30.5773	20.2733	22.529	51.3435	87.8156	50.4176	24.4599	63.1922	1.36933	0.0133618	ENSMUST00000109100
circRNA_14544	42.8082	60.8199	33.7936	85.5725	109.769	159.656	45.8072	118.333	1.3692	0.0191605	ENSMUST00000035739
circRNA_9398	61.1546	45.6149	48.8129	77.0152	197.585	126.044	51.8608	133.548	1.36464	0.0368809	ENSMUST00000027780
circRNA_15290	122.309	50.6832	78.8516	154.03	197.585	294.103	83.948	215.239	1.35837	0.0375656	ENSMUST00000162309
circRNA_9285	67.2701	60.8199	48.8129	136.916	131.723	184.865	58.9676	151.168	1.35816	0.0027875	ENSMUST00000027839
circRNA_7041	97.8474	111.503	116.4	269.553	329.308	235.282	108.584	278.048	1.35653	0.00108458	ENSMUST00000125807
circRNA_11471	67.2701	96.2981	67.5871	205.374	175.631	210.073	77.0518	197.026	1.35449	0.00194261	ENSMUST00000015346
circRNA_16130	103.963	101.366	108.89	265.275	329.308	201.671	104.74	265.418	1.34146	0.00315509	ENSMUST00000168039
circRNA_20206	24.4618	15.205	11.2645	34.229	43.9078	50.4176	16.9771	42.8515	1.33575	0.018771	ENSMUST00000147005
circRNA_6420	1693.98	1748.57	1531.97	3427.18	5181.12	3924.17	1658.18	4177.49	1.33304	0.00206458	ENSMUST00000020695
circRNA_19320	24.4618	30.4099	18.7742	42.7862	65.8617	75.6264	24.5486	61.4248	1.32318	0.01474	ENSMUST00000111978
circRNA_20654	67.2701	81.0931	75.0968	188.26	219.539	151.253	74.4867	186.35	1.32296	0.00168144	ENSMUST00000047875
circRNA_14532	79.501	91.2298	90.1161	205.374	219.539	226.879	86.949	217.264	1.32121	6.47171e-05	ENSMUST00000033994
circRNA_6375	97.8474	131.776	112.645	295.225	263.447	294.103	114.09	284.258	1.31703	0.000606979	ENSMUST00000056290
circRNA_18848	152.887	197.665	172.723	453.534	461.032	386.535	174.425	433.7	1.3141	0.000604855	ENSMUST00000159786
circRNA_20835	477.006	466.286	334.181	697.416	1514.82	957.935	425.824	1056.72	1.31127	0.0262274	ENSMUST00000097999
circRNA_3937	36.6928	15.205	22.529	64.1794	43.9078	75.6264	24.8089	61.2379	1.30356	0.0351724	ENSMUST00000038868
circRNA_6807	67.2701	65.8882	112.645	149.752	263.447	193.268	81.9345	202.155	1.30292	0.0192461	ENSMUST00000108987
circRNA_15800	36.6928	30.4099	30.0387	81.2939	65.8617	92.4323	32.3805	79.8626	1.3024	0.00161012	ENSMUST00000073104
circRNA_1552	24.4618	45.6149	37.5484	59.9007	87.8156	117.641	35.875	88.4525	1.30192	0.0287454	ENSMUST00000115550
circRNA_7531	183.464	212.869	165.213	359.404	548.847	470.565	187.182	459.605	1.29595	0.00349313	ENSMUST00000045540
circRNA_12496	36.6928	25.3416	15.0194	59.9007	43.9078	84.0294	25.6846	62.6126	1.28555	0.045082	ENSMUST00000072464
circRNA_12231	42.8082	40.5466	18.7742	77.0152	87.8156	84.0294	34.043	82.9534	1.28494	0.0239446	ENSMUST00000020208
circRNA_20919	42.8082	50.6832	41.3032	72.7366	153.677	100.835	44.9315	109.083	1.27963	0.0200792	ENSMUST00000072727
circRNA_20222	48.9237	86.1615	63.8323	128.359	219.539	134.447	66.3058	160.782	1.27789	0.0204994	ENSMUST00000037315
circRNA_3005	24.4618	10.1366	15.0194	42.7862	43.9078	33.6118	16.5393	40.1019	1.27778	0.0246196	ENSMUST00000159855
circRNA_16172	360.812	339.577	341.69	714.53	1053.79	756.264	347.36	841.527	1.27658	0.00208729	ENSMUST00000160770
circRNA_18413	24.4618	15.205	18.7742	47.0649	43.9078	50.4176	19.4803	47.1301	1.27463	0.00326334	ENSMUST00000115217
circRNA_11642	79.501	76.0248	97.6258	171.145	263.447	176.462	84.3839	203.685	1.2713	0.00547611	ENSMUST00000053748
circRNA_20601	18.3464	15.205	33.7936	42.7862	43.9078	75.6264	22.4483	54.1068	1.2692	0.0410854	ENSMUST00000170430
circRNA_9220	18.3464	20.2733	15.0194	42.7862	43.9078	42.0147	17.8797	42.9029	1.26275	0.000582865	ENSMUST00000111611
circRNA_13269	201.81	167.255	202.761	496.32	482.986	386.535	190.609	455.28	1.25614	0.00102181	ENSMUST00000043599
circRNA_16653	30.5773	35.4782	52.5677	94.1297	87.8156	100.835	39.5411	94.2602	1.2533	0.00580791	ENSMUST00000038890
circRNA_12429	30.5773	30.4099	18.7742	59.9007	87.8156	42.0147	26.5871	63.2437	1.25019	0.034007	ENSMUST00000164569
circRNA_19692	79.501	60.8199	75.0968	102.687	241.493	168.059	71.8059	170.746	1.24968	0.0355821	ENSMUST00000053498
circRNA_19323	18.3464	10.1366	15.0194	25.6717	43.9078	33.6118	14.5008	34.3971	1.24615	0.0203432	ENSMUST00000111967
circRNA_6353	18.3464	35.4782	11.2645	59.9007	43.9078	50.4176	21.6964	51.4087	1.24456	0.0486865	ENSMUST00000020741
circRNA_2191	42.8082	45.6149	18.7742	98.4084	87.8156	67.2235	35.7324	84.4825	1.24142	0.0401065	ENSMUST00000112584
circRNA_15014	360.812	314.236	285.368	680.301	944.018	638.623	320.139	754.314	1.23647	0.00366951	ENSMUST00000109392
circRNA_5169	24.4618	35.4782	15.0194	68.458	65.8617	42.0147	24.9865	58.7781	1.23413	0.0386506	ENSMUST00000029444
circRNA_9332	122.309	162.186	135.174	273.832	351.262	361.326	139.89	328.807	1.23295	0.0021101	ENSMUST00000127052
circRNA_8488	256.849	233.143	142.684	419.305	636.663	428.55	210.892	494.839	1.23046	0.0189473	ENSMUST00000114086
circRNA_5290	110.078	76.0248	105.135	201.095	219.539	260.491	97.0795	227.042	1.22572	0.00352309	ENSMUST00000066728
circRNA_148	24.4618	35.4782	41.3032	64.1794	87.8156	84.0294	33.7477	78.6748	1.22111	0.0094552	ENSMUST00000012679
circRNA_20795	91.7319	65.8882	60.0774	106.966	197.585	201.671	72.5658	168.74	1.21744	0.0283756	ENSMUST00000153166
circRNA_13414	79.501	111.503	52.5677	128.359	219.539	218.476	81.1906	188.791	1.21741	0.0376164	ENSMUST00000041965
circRNA_8217	36.6928	20.2733	15.0194	72.7366	43.9078	50.4176	23.9952	55.6873	1.21461	0.0424242	ENSMUST00000046875
circRNA_2589	42.8082	25.3416	45.0581	64.1794	87.8156	109.238	37.736	87.0777	1.20636	0.0245106	ENSMUST00000051310
circRNA_19157	97.8474	96.2981	71.3419	192.538	285.401	134.447	88.4958	204.129	1.2058	0.0292903	ENSMUST00000048957
circRNA_2690	122.309	76.0248	75.0968	171.145	307.355	151.253	91.1436	209.917	1.20361	0.0403671	ENSMUST00000089473
circRNA_6883	140.656	65.8882	108.89	213.931	285.401	226.879	105.145	242.07	1.20305	0.0218471	ENSMUST00000108711
circRNA_20270	666.585	577.789	488.129	1227.97	1405.05	1344.47	577.501	1325.83	1.199	0.0010447	ENSMUST00000107305
circRNA_338	1198.63	978.186	882.387	1848.37	2919.87	2226.78	1019.73	2331.67	1.19317	0.00699549	ENSMUST00000081721
circRNA_11977	122.309	136.845	101.381	183.981	395.17	243.685	120.178	274.279	1.19047	0.0310546	ENSMUST00000080995
circRNA_15179	177.348	136.845	90.1161	213.931	439.078	268.894	134.77	307.301	1.18916	0.048029	ENSMUST00000081232
circRNA_9891	61.1546	70.9565	63.8323	188.26	131.723	126.044	65.3145	148.676	1.18669	0.00386691	ENSMUST00000113717
circRNA_10530	30.5773	45.6149	45.0581	59.9007	131.723	84.0294	40.4168	91.8845	1.18487	0.0406346	ENSMUST00000044036
circRNA_16551	36.6928	30.4099	22.529	77.0152	65.8617	58.8206	29.8772	67.2325	1.17011	0.00704787	ENSMUST00000167715
circRNA_21623	562.622	633.54	559.471	1014.03	1317.23	1596.56	585.211	1309.28	1.16174	0.00456854	ENSMUST00000036407
circRNA_6597	110.078	65.8882	97.6258	239.603	175.631	193.268	91.1974	202.834	1.15323	0.0106853	ENSMUST00000020759
circRNA_11519	281.311	451.081	375.484	667.465	1097.69	697.444	369.292	820.868	1.15239	0.0197258	ENSMUST00000015449
circRNA_14696	55.0391	60.8199	71.3419	124.08	131.723	159.656	62.4003	138.486	1.15012	0.0017471	ENSMUST00000168013
circRNA_19254	128.425	146.981	142.684	213.931	461.032	252.088	139.363	309.017	1.14884	0.0353224	ENSMUST00000065167
circRNA_15939	48.9237	70.9565	75.0968	162.588	109.769	159.656	64.9923	144.004	1.14777	0.0126958	ENSMUST00000001927
circRNA_6077	55.0391	45.6149	63.8323	81.2939	131.723	151.253	54.8288	121.423	1.14704	0.0219644	ENSMUST00000077934
circRNA_5826	85.6164	96.2981	82.6065	141.195	197.585	243.685	88.1737	194.155	1.13879	0.0097891	ENSMUST00000038053
circRNA_16595	103.963	60.8199	108.89	196.817	175.631	226.879	91.2243	199.776	1.13089	0.015686	ENSMUST00000136740
circRNA_19939	122.309	136.845	105.135	260.996	373.216	159.656	121.43	264.623	1.12381	0.047905	ENSMUST00000032796
circRNA_15159	24.4618	25.3416	15.0194	38.5076	43.9078	58.8206	21.6076	47.0787	1.12353	0.0198306	ENSMUST00000034432
circRNA_18491	67.2701	55.7515	48.8129	132.637	131.723	109.238	57.2782	124.533	1.12047	0.00227051	ENSMUST00000059644
circRNA_3205	24.4618	30.4099	26.2839	51.3435	65.8617	58.8206	27.0519	58.6753	1.11702	0.00130763	ENSMUST00000104373
circRNA_2937	159.002	141.913	112.645	256.717	329.308	310.909	137.853	298.978	1.11691	0.00351202	ENSMUST00000071370
circRNA_7436	110.078	167.255	105.135	222.488	373.216	226.879	127.489	274.195	1.10482	0.0278766	ENSMUST00000018522
circRNA_17355	73.3855	126.708	60.0774	196.817	219.539	142.85	86.7236	186.402	1.10392	0.0359237	ENSMUST00000084885
circRNA_11461	146.771	202.733	191.497	320.897	417.124	420.147	180.334	386.056	1.09814	0.00460651	ENSMUST00000072334
circRNA_8090	281.311	288.894	319.161	620.4	636.663	638.623	296.456	631.896	1.09187	4.34102e-05	ENSMUST00000088448
circRNA_4319	110.078	96.2981	105.135	308.061	153.677	201.671	103.837	221.136	1.09061	0.0254994	ENSMUST00000116273
circRNA_15980	507.583	425.739	540.697	911.347	1075.74	1151.2	491.34	1046.1	1.09022	0.00161922	ENSMUST00000040368
circRNA_20987	42.8082	76.0248	45.0581	85.5725	153.677	109.238	54.6304	116.163	1.08837	0.0383037	ENSMUST00000025856
circRNA_1454	73.3855	101.366	112.645	188.26	153.677	268.894	95.799	203.61	1.08773	0.0234335	ENSMUST00000041514
circRNA_7609	30.5773	25.3416	37.5484	68.458	87.8156	42.0147	31.1558	66.0961	1.08507	0.0421132	ENSMUST00000130916
circRNA_11868	110.078	60.8199	116.4	166.866	197.585	243.685	95.7661	202.712	1.08185	0.0295949	ENSMUST00000089092
circRNA_4968	30.5773	55.7515	56.3226	115.523	109.769	75.6264	47.5505	100.306	1.07688	0.0338961	ENSMUST00000090933
circRNA_3113	134.54	146.981	101.381	231.046	307.355	268.894	127.634	269.098	1.07612	0.00568524	ENSMUST00000060232
circRNA_14230	24.4618	15.205	33.7936	59.9007	43.9078	50.4176	24.4868	51.4087	1.07001	0.0342676	ENSMUST00000065766
circRNA_15013	428.082	344.646	405.523	676.023	987.925	806.682	392.75	823.543	1.06823	0.00454788	ENSMUST00000052209
circRNA_19627	1155.82	1236.67	938.71	1925.38	3029.64	2016.7	1110.4	2323.91	1.06547	0.0121133	ENSMUST00000024119
circRNA_13299	24.4618	25.3416	30.0387	55.6221	43.9078	67.2235	26.614	55.5845	1.06249	0.00635581	ENSMUST00000021606
circRNA_16123	177.348	131.776	183.987	359.404	241.493	428.55	164.371	343.149	1.06188	0.022788	ENSMUST00000115733
circRNA_13471	67.2701	60.8199	63.8323	124.08	175.631	100.835	63.9741	133.516	1.06145	0.0124803	ENSMUST00000026360
circRNA_11153	79.501	50.6832	48.8129	171.145	109.769	92.4323	59.6657	124.449	1.06058	0.0396134	ENSMUST00000109790
circRNA_12366	18.3464	30.4099	15.0194	38.5076	43.9078	50.4176	21.2586	44.2777	1.05853	0.0259531	ENSMUST00000020316
circRNA_936	48.9237	40.5466	56.3226	81.2939	87.8156	134.447	48.5976	101.186	1.05804	0.0173226	ENSMUST00000032335
circRNA_7678	79.501	65.8882	101.381	128.359	241.493	142.85	82.2566	170.9	1.05495	0.038003	ENSMUST00000106939
circRNA_14322	30.5773	50.6832	48.8129	64.1794	87.8156	117.641	43.3578	89.8787	1.05169	0.0387849	ENSMUST00000022239
circRNA_15309	55.0391	50.6832	41.3032	68.458	109.769	126.044	49.0085	101.424	1.04929	0.0260565	ENSMUST00000124362
circRNA_8241	97.8474	111.503	127.665	239.603	219.539	235.282	112.338	231.475	1.043	0.000858993	ENSMUST00000151952
circRNA_2063	305.773	339.577	270.348	513.435	680.571	680.638	305.233	624.881	1.03367	0.00342731	ENSMUST00000156473
circRNA_1300	42.8082	70.9565	90.1161	124.08	175.631	117.641	67.9603	139.117	1.03354	0.0420037	ENSMUST00000052396
circRNA_16729	103.963	55.7515	93.871	175.424	197.585	142.85	84.5284	171.953	1.0245	0.0266729	ENSMUST00000127569
circRNA_3979	140.656	182.46	221.536	316.618	504.94	285.7	181.55	369.086	1.02359	0.0338796	ENSMUST00000157182
circRNA_11960	342.466	344.646	191.497	509.156	592.755	680.638	292.869	594.183	1.02065	0.025619	ENSMUST00000174062
circRNA_6494	220.157	197.665	153.948	299.504	504.94	352.923	190.59	385.789	1.01734	0.0208841	ENSMUST00000102884
circRNA_6402	464.775	359.851	428.052	611.843	1163.56	756.264	417.559	843.888	1.01507	0.0298357	ENSMUST00000066496
circRNA_8768	183.464	131.776	183.987	252.439	395.17	361.326	166.409	336.312	1.01507	0.01668	ENSMUST00000074945
circRNA_21425	67.2701	76.0248	75.0968	132.637	131.723	176.462	72.7972	146.941	1.01328	0.00260673	ENSMUST00000037302
circRNA_12478	134.54	121.64	97.6258	149.752	285.401	277.297	117.935	237.483	1.00983	0.0443038	ENSMUST00000173199
circRNA_3982	923.434	836.273	811.045	1613.04	1690.45	1865.45	856.918	1722.98	1.00768	0.000273922	ENSMUST00000037127
circRNA_20820	61.1546	101.366	71.3419	158.309	109.769	201.671	77.9543	156.583	1.00623	0.0407499	ENSMUST00000120441
circRNA_8192	18.3464	15.205	26.2839	34.229	43.9078	42.0147	19.9451	40.0505	1.00579	0.0156939	ENSMUST00000115167
circRNA_20004	30.5773	35.4782	41.3032	77.0152	87.8156	50.4176	35.7862	71.7495	1.00356	0.0230247	ENSMUST00000163475
circRNA_13325	122.309	157.118	153.948	226.767	373.216	268.894	144.458	289.626	1.00353	0.0151341	ENSMUST00000045652
circRNA_12632	42.8082	30.4099	52.5677	77.0152	65.8617	109.238	41.9286	84.0384	1.00311	0.0333114	ENSMUST00000020979
circRNA_14820	281.311	293.963	255.329	483.485	482.986	697.444	276.868	554.638	1.00235	0.00620774	ENSMUST00000066091
circRNA_18377	360.812	273.689	183.987	603.286	439.078	596.609	272.829	546.324	1.00176	0.0311998	ENSMUST00000030568
