# Supplementary material for: Identification of circular RNA expression profiles in renal fibrosis induced by obstructive injury
Source: Ren Fail. 2021 Oct 4;43(1):1368–77. doi: 10.1080/0886022X.2021.1979040 (PMC8491726; doi:10.1080/0886022X.2021.1979040)
Supplement: Supplemental Material [file IRNF_A_1979040_SM9002.xlsx]

## Sheet: group_DOWN
circRNA_Name	CON-1	CON-2	CON-3	UUO-1	UUO-2	UUO-3	control_mean	treatment_mean	log2FoldChang	pvalue	source_gene
circRNA_13595	159.002	126.708	168.968	0.0001	0.0001	0.0001	151.559	0.0001	-20.5315	8.62375e-09	ENSMUST00000021757
circRNA_20300	207.926	172.323	7.5097	0.0001	0.0001	0.0001	129.253	0.0001	-20.3018	0.000241555	ENSMUST00000032781
circRNA_21391	159.002	76.0248	90.1161	0.0001	0.0001	0.0001	108.381	0.0001	-20.0477	4.03823e-07	ENSMUST00000079754
circRNA_6471	67.2701	81.0931	75.0968	0.0001	0.0001	0.0001	74.4867	0.0001	-19.5066	1.55407e-09	ENSMUST00000042740
circRNA_9406	36.6928	91.2298	60.0774	0.0001	0.0001	0.0001	62.6667	0.0001	-19.2573	9.23458e-07	ENSMUST00000027797
circRNA_959	55.0391	76.0248	56.3226	0.0001	0.0001	0.0001	62.4622	0.0001	-19.2526	2.2234e-08	ENSMUST00000087657
circRNA_9185	42.8082	101.366	41.3032	0.0001	0.0001	0.0001	61.8259	0.0001	-19.2379	1.44275e-06	ENSMUST00000104571
circRNA_1372	36.6928	96.2981	45.0581	0.0001	0.0001	0.0001	59.3497	0.0001	-19.1789	1.45928e-06	ENSMUST00000134663
circRNA_14783	24.4618	70.9565	75.0968	0.0001	0.0001	0.0001	56.8384	0.0001	-19.1165	3.5503e-06	ENSMUST00000076316
circRNA_18026	79.501	55.7515	33.7936	0.0001	0.0001	0.0001	56.3487	0.0001	-19.104	7.51612e-07	ENSMUST00000067689
circRNA_18384	42.8082	65.8882	60.0774	0.0001	0.0001	0.0001	56.2579	0.0001	-19.1017	5.7912e-08	ENSMUST00000169095
circRNA_265	36.6928	70.9565	60.0774	0.0001	0.0001	0.0001	55.9089	0.0001	-19.0927	3.03606e-07	ENSMUST00000117556
circRNA_10239	48.9237	45.6149	63.8323	0.0001	0.0001	0.0001	52.7903	0.0001	-19.0099	2.19067e-08	ENSMUST00000080953
circRNA_14961	61.1546	45.6149	45.0581	0.0001	0.0001	0.0001	50.6092	0.0001	-18.949	2.00815e-08	ENSMUST00000069718
circRNA_11990	61.1546	40.5466	45.0581	0.0001	0.0001	0.0001	48.9198	0.0001	-18.9001	4.71613e-08	ENSMUST00000092434
circRNA_8714	48.9237	25.3416	71.3419	0.0001	0.0001	0.0001	48.5357	0.0001	-18.8887	1.74724e-06	ENSMUST00000083400
circRNA_11318	30.5773	50.6832	63.8323	0.0001	0.0001	0.0001	48.3643	0.0001	-18.8836	4.61554e-07	ENSMUST00000029208
circRNA_20258	61.1546	30.4099	52.5677	0.0001	0.0001	0.0001	48.0441	0.0001	-18.874	4.19994e-07	ENSMUST00000026820
circRNA_11066	55.0391	65.8882	22.529	0.0001	0.0001	0.0001	47.8188	0.0001	-18.8672	2.55097e-06	ENSMUST00000043589
circRNA_17431	42.8082	35.4782	63.8323	0.0001	0.0001	0.0001	47.3729	0.0001	-18.8537	1.86583e-07	ENSMUST00000039610
circRNA_9672	48.9237	35.4782	56.3226	0.0001	0.0001	0.0001	46.9082	0.0001	-18.8395	7.25464e-08	ENSMUST00000028081
circRNA_20957	36.6928	65.8882	37.5484	0.0001	0.0001	0.0001	46.7098	0.0001	-18.8334	2.8017e-07	ENSMUST00000025835
circRNA_20645	67.2701	45.6149	26.2839	0.0001	0.0001	0.0001	46.3896	0.0001	-18.8234	1.16579e-06	ENSMUST00000047929
circRNA_16402	36.6928	45.6149	56.3226	0.0001	0.0001	0.0001	46.2101	0.0001	-18.8178	4.87431e-08	ENSMUST00000100407
circRNA_11325	48.9237	45.6149	41.3032	0.0001	0.0001	0.0001	45.2806	0.0001	-18.7885	1.21522e-09	ENSMUST00000029208
circRNA_9737	67.2701	40.5466	26.2839	0.0001	0.0001	0.0001	44.7002	0.0001	-18.7699	1.16138e-06	ENSMUST00000122676
circRNA_19309	79.501	35.4782	18.7742	0.0001	0.0001	0.0001	44.5845	0.0001	-18.7662	6.67482e-06	ENSMUST00000147330
circRNA_13400	61.1546	40.5466	30.0387	0.0001	0.0001	0.0001	43.9133	0.0001	-18.7443	3.83984e-07	ENSMUST00000084968
circRNA_11319	36.6928	55.7515	33.7936	0.0001	0.0001	0.0001	42.0793	0.0001	-18.6828	1.23952e-07	ENSMUST00000029208
circRNA_3040	30.5773	35.4782	60.0774	0.0001	0.0001	0.0001	42.0443	0.0001	-18.6816	3.80594e-07	ENSMUST00000036554
circRNA_3279	42.8082	45.6149	37.5484	0.0001	0.0001	0.0001	41.9905	0.0001	-18.6797	2.3027e-09	ENSMUST00000098143
circRNA_9635	55.0391	25.3416	45.0581	0.0001	0.0001	0.0001	41.8129	0.0001	-18.6736	6.32804e-07	ENSMUST00000091436
circRNA_7409	48.9237	30.4099	45.0581	0.0001	0.0001	0.0001	41.4639	0.0001	-18.6615	9.98529e-08	ENSMUST00000041282
circRNA_18502	24.4618	50.6832	48.8129	0.0001	0.0001	0.0001	41.3193	0.0001	-18.6565	6.83957e-07	ENSMUST00000055195
circRNA_11278	48.9237	35.4782	37.5484	0.0001	0.0001	0.0001	40.6501	0.0001	-18.6329	2.07919e-08	ENSMUST00000018012
circRNA_17157	48.9237	35.4782	37.5484	0.0001	0.0001	0.0001	40.6501	0.0001	-18.6329	2.07919e-08	ENSMUST00000048275
circRNA_8232	67.2701	25.3416	26.2839	0.0001	0.0001	0.0001	39.6319	0.0001	-18.5963	2.33408e-06	ENSMUST00000027290
circRNA_19720	30.5773	50.6832	37.5484	0.0001	0.0001	0.0001	39.603	0.0001	-18.5952	1.01355e-07	ENSMUST00000041804
circRNA_12841	67.2701	20.2733	30.0387	0.0001	0.0001	0.0001	39.194	0.0001	-18.5803	3.5076e-06	ENSMUST00000069430
circRNA_12527	55.0391	15.205	45.0581	0.0001	0.0001	0.0001	38.4341	0.0001	-18.552	5.80357e-06	ENSMUST00000170037
circRNA_9135	55.0391	20.2733	37.5484	0.0001	0.0001	0.0001	37.6203	0.0001	-18.5212	1.61697e-06	ENSMUST00000027741
circRNA_5103	61.1546	35.4782	15.0194	0.0001	0.0001	0.0001	37.2174	0.0001	-18.5056	6.44323e-06	ENSMUST00000058865
circRNA_13243	55.0391	25.3416	30.0387	0.0001	0.0001	0.0001	36.8065	0.0001	-18.4896	6.93463e-07	ENSMUST00000046859
circRNA_18665	24.4618	40.5466	45.0581	0.0001	0.0001	0.0001	36.6888	0.0001	-18.485	2.83641e-07	ENSMUST00000141626
circRNA_20342	48.9237	30.4099	30.0387	0.0001	0.0001	0.0001	36.4574	0.0001	-18.4759	1.49433e-07	ENSMUST00000107223
circRNA_12778	30.5773	55.7515	22.529	0.0001	0.0001	0.0001	36.2859	0.0001	-18.4691	1.14354e-06	ENSMUST00000005798
circRNA_6224	36.6928	45.6149	26.2839	0.0001	0.0001	0.0001	36.1972	0.0001	-18.4655	1.48659e-07	ENSMUST00000065856
circRNA_19711	36.6928	35.4782	30.0387	0.0001	0.0001	0.0001	34.0699	0.0001	-18.3781	3.33892e-09	ENSMUST00000100487
circRNA_13075	18.3464	30.4099	52.5677	0.0001	0.0001	0.0001	33.7747	0.0001	-18.3656	1.9993e-06	ENSMUST00000117217
circRNA_12989	30.5773	40.5466	30.0387	0.0001	0.0001	0.0001	33.7209	0.0001	-18.3633	2.04265e-08	ENSMUST00000110388
circRNA_14976	30.5773	25.3416	41.3032	0.0001	0.0001	0.0001	32.4074	0.0001	-18.306	9.53487e-08	ENSMUST00000154035
circRNA_6295	30.5773	25.3416	41.3032	0.0001	0.0001	0.0001	32.4074	0.0001	-18.306	9.53487e-08	ENSMUST00000117648
circRNA_482	48.9237	25.3416	22.529	0.0001	0.0001	0.0001	32.2648	0.0001	-18.2996	7.99018e-07	ENSMUST00000069994
circRNA_4902	12.2309	35.4782	48.8129	0.0001	0.0001	0.0001	32.174	0.0001	-18.2955	7.4049e-06	ENSMUST00000082226
circRNA_10857	18.3464	40.5466	37.5484	0.0001	0.0001	0.0001	32.1471	0.0001	-18.2943	9.58275e-07	ENSMUST00000028841
circRNA_10482	24.4618	30.4099	41.3032	0.0001	0.0001	0.0001	32.0583	0.0001	-18.2903	1.24554e-07	ENSMUST00000068726
circRNA_18988	42.8082	15.205	37.5484	0.0001	0.0001	0.0001	31.8539	0.0001	-18.2811	2.67522e-06	ENSMUST00000148750
circRNA_10175	55.0391	25.3416	15.0194	0.0001	0.0001	0.0001	31.8	0.0001	-18.2787	4.90567e-06	ENSMUST00000072921
circRNA_6449	55.0391	25.3416	15.0194	0.0001	0.0001	0.0001	31.8	0.0001	-18.2787	4.90567e-06	ENSMUST00000042740
circRNA_19107	18.3464	50.6832	26.2839	0.0001	0.0001	0.0001	31.7712	0.0001	-18.2774	1.8704e-06	ENSMUST00000094578
circRNA_8713	48.9237	15.205	30.0387	0.0001	0.0001	0.0001	31.3891	0.0001	-18.2599	3.17618e-06	ENSMUST00000150831
circRNA_5319	30.5773	25.3416	37.5484	0.0001	0.0001	0.0001	31.1558	0.0001	-18.2491	3.90852e-08	ENSMUST00000029653
circRNA_1041	36.6928	30.4099	26.2839	0.0001	0.0001	0.0001	31.1289	0.0001	-18.2479	2.04343e-08	ENSMUST00000053273
circRNA_12714	36.6928	15.205	41.3032	0.0001	0.0001	0.0001	31.067	0.0001	-18.245	2.37186e-06	ENSMUST00000013130
circRNA_4515	36.6928	35.4782	18.7742	0.0001	0.0001	0.0001	30.3151	0.0001	-18.2097	5.39999e-07	ENSMUST00000119921
circRNA_13228	12.2309	25.3416	52.5677	0.0001	0.0001	0.0001	30.0467	0.0001	-18.1968	7.79741e-06	ENSMUST00000065716
circRNA_14340	24.4618	35.4782	30.0387	0.0001	0.0001	0.0001	29.9929	0.0001	-18.1943	3.18091e-08	ENSMUST00000091291
circRNA_5749	30.5773	25.3416	33.7936	0.0001	0.0001	0.0001	29.9042	0.0001	-18.19	1.20513e-08	ENSMUST00000163880
circRNA_5352	48.9237	25.3416	15.0194	0.0001	0.0001	0.0001	29.7616	0.0001	-18.1831	3.34454e-06	ENSMUST00000169172
circRNA_13003	24.4618	30.4099	33.7936	0.0001	0.0001	0.0001	29.5551	0.0001	-18.173	1.95744e-08	ENSMUST00000110388
circRNA_12550	30.5773	20.2733	37.5484	0.0001	0.0001	0.0001	29.4663	0.0001	-18.1687	2.59307e-07	ENSMUST00000042953
circRNA_19897	36.6928	25.3416	26.2839	0.0001	0.0001	0.0001	29.4394	0.0001	-18.1674	4.60761e-08	ENSMUST00000071329
circRNA_5260	48.9237	20.2733	18.7742	0.0001	0.0001	0.0001	29.3237	0.0001	-18.1617	2.19018e-06	ENSMUST00000039177
circRNA_12200	24.4618	25.3416	37.5484	0.0001	0.0001	0.0001	29.1173	0.0001	-18.1515	8.56282e-08	ENSMUST00000020112
circRNA_1036	30.5773	30.4099	26.2839	0.0001	0.0001	0.0001	29.0904	0.0001	-18.1502	1.44406e-09	ENSMUST00000168576
circRNA_1667	30.5773	30.4099	26.2839	0.0001	0.0001	0.0001	29.0904	0.0001	-18.1502	1.44406e-09	ENSMUST00000072726
circRNA_696	42.8082	25.3416	18.7742	0.0001	0.0001	0.0001	28.9747	0.0001	-18.1444	8.20446e-07	ENSMUST00000032192
circRNA_17456	48.9237	15.205	22.529	0.0001	0.0001	0.0001	28.8859	0.0001	-18.14	3.44918e-06	ENSMUST00000042546
circRNA_5591	30.5773	40.5466	15.0194	0.0001	0.0001	0.0001	28.7144	0.0001	-18.1314	1.87317e-06	ENSMUST00000145866
circRNA_8572	30.5773	25.3416	30.0387	0.0001	0.0001	0.0001	28.6525	0.0001	-18.1283	3.09344e-09	ENSMUST00000050681
circRNA_1027	42.8082	20.2733	22.529	0.0001	0.0001	0.0001	28.5368	0.0001	-18.1225	7.28605e-07	ENSMUST00000053273
circRNA_14888	42.8082	20.2733	22.529	0.0001	0.0001	0.0001	28.5368	0.0001	-18.1225	7.28605e-07	ENSMUST00000053771
circRNA_16302	42.8082	20.2733	22.529	0.0001	0.0001	0.0001	28.5368	0.0001	-18.1225	7.28605e-07	ENSMUST00000174641
circRNA_1046	48.9237	25.3416	11.2645	0.0001	0.0001	0.0001	28.5099	0.0001	-18.1211	8.21514e-06	ENSMUST00000053273
circRNA_21411	18.3464	40.5466	26.2839	0.0001	0.0001	0.0001	28.3923	0.0001	-18.1151	6.76512e-07	ENSMUST00000066439
circRNA_2716	24.4618	30.4099	30.0387	0.0001	0.0001	0.0001	28.3035	0.0001	-18.1106	6.00853e-09	ENSMUST00000063562
circRNA_11415	30.5773	20.2733	33.7936	0.0001	0.0001	0.0001	28.2147	0.0001	-18.1061	1.4542e-07	ENSMUST00000063710
circRNA_1026	48.9237	20.2733	15.0194	0.0001	0.0001	0.0001	28.0721	0.0001	-18.0988	3.96424e-06	ENSMUST00000053273
circRNA_2018	30.5773	15.205	37.5484	0.0001	0.0001	0.0001	27.7769	0.0001	-18.0835	1.38782e-06	ENSMUST00000033539
circRNA_17432	18.3464	30.4099	33.7936	0.0001	0.0001	0.0001	27.5166	0.0001	-18.0699	3.10659e-07	ENSMUST00000039610
circRNA_10416	18.3464	25.3416	37.5484	0.0001	0.0001	0.0001	27.0788	0.0001	-18.0468	4.55998e-07	ENSMUST00000133503
circRNA_6443	24.4618	30.4099	26.2839	0.0001	0.0001	0.0001	27.0519	0.0001	-18.0454	4.12489e-09	ENSMUST00000042740
circRNA_18980	30.5773	35.4782	15.0194	0.0001	0.0001	0.0001	27.025	0.0001	-18.0439	1.23506e-06	ENSMUST00000148750
circRNA_12156	12.2309	30.4099	37.5484	0.0001	0.0001	0.0001	26.7297	0.0001	-18.0281	3.55204e-06	ENSMUST00000020241
circRNA_6162	18.3464	35.4782	26.2839	0.0001	0.0001	0.0001	26.7028	0.0001	-18.0266	3.28318e-07	ENSMUST00000163832
circRNA_9652	18.3464	35.4782	26.2839	0.0001	0.0001	0.0001	26.7028	0.0001	-18.0266	3.28318e-07	ENSMUST00000152078
circRNA_2885	18.3464	20.2733	41.3032	0.0001	0.0001	0.0001	26.641	0.0001	-18.0233	1.07012e-06	ENSMUST00000040990
circRNA_6341	24.4618	25.3416	30.0387	0.0001	0.0001	0.0001	26.614	0.0001	-18.0218	3.98441e-09	ENSMUST00000133882
circRNA_449	30.5773	30.4099	18.7742	0.0001	0.0001	0.0001	26.5871	0.0001	-18.0204	1.69591e-07	ENSMUST00000061905
circRNA_15171	48.9237	15.205	15.0194	0.0001	0.0001	0.0001	26.3827	0.0001	-18.0092	6.08922e-06	ENSMUST00000040484
circRNA_10514	30.5773	25.3416	22.529	0.0001	0.0001	0.0001	26.1493	0.0001	-17.9964	1.55467e-08	ENSMUST00000076803
circRNA_21242	30.5773	25.3416	22.529	0.0001	0.0001	0.0001	26.1493	0.0001	-17.9964	1.55467e-08	ENSMUST00000025862
circRNA_17972	12.2309	35.4782	30.0387	0.0001	0.0001	0.0001	25.9159	0.0001	-17.9835	3.05346e-06	ENSMUST00000161305
circRNA_14750	18.3464	40.5466	18.7742	0.0001	0.0001	0.0001	25.8891	0.0001	-17.982	1.16982e-06	ENSMUST00000076316
circRNA_15865	18.3464	25.3416	33.7936	0.0001	0.0001	0.0001	25.8272	0.0001	-17.9785	2.4313e-07	ENSMUST00000024858
circRNA_17513	18.3464	25.3416	33.7936	0.0001	0.0001	0.0001	25.8272	0.0001	-17.9785	2.4313e-07	ENSMUST00000110690
circRNA_14030	24.4618	30.4099	22.529	0.0001	0.0001	0.0001	25.8002	0.0001	-17.977	1.59925e-08	ENSMUST00000022220
circRNA_13864	36.6928	25.3416	15.0194	0.0001	0.0001	0.0001	25.6846	0.0001	-17.9705	1.14368e-06	ENSMUST00000091583
circRNA_6360	12.2309	30.4099	33.7936	0.0001	0.0001	0.0001	25.4781	0.0001	-17.9589	2.77567e-06	ENSMUST00000093376
circRNA_3878	18.3464	35.4782	22.529	0.0001	0.0001	0.0001	25.4512	0.0001	-17.9574	3.64186e-07	ENSMUST00000043616
circRNA_17566	18.3464	20.2733	37.5484	0.0001	0.0001	0.0001	25.3894	0.0001	-17.9539	6.38674e-07	ENSMUST00000090380
circRNA_6705	24.4618	25.3416	26.2839	0.0001	0.0001	0.0001	25.3624	0.0001	-17.9523	4.63118e-11	ENSMUST00000109261
circRNA_21121	30.5773	30.4099	15.0194	0.0001	0.0001	0.0001	25.3355	0.0001	-17.9508	7.8826e-07	ENSMUST00000044976
circRNA_5317	18.3464	30.4099	26.2839	0.0001	0.0001	0.0001	25.0134	0.0001	-17.9323	1.28577e-07	ENSMUST00000029653
circRNA_2139	24.4618	20.2733	30.0387	0.0001	0.0001	0.0001	24.9246	0.0001	-17.9272	4.19708e-08	ENSMUST00000087400
circRNA_9257	24.4618	20.2733	30.0387	0.0001	0.0001	0.0001	24.9246	0.0001	-17.9272	4.19708e-08	ENSMUST00000027862
circRNA_3560	36.6928	30.4099	7.5097	0.0001	0.0001	0.0001	24.8708	0.0001	-17.9241	1.66807e-05	ENSMUST00000172811
circRNA_18068	30.5773	10.1366	33.7936	0.0001	0.0001	0.0001	24.8358	0.0001	-17.9221	5.77631e-06	ENSMUST00000100393
circRNA_3322	18.3464	40.5466	15.0194	0.0001	0.0001	0.0001	24.6375	0.0001	-17.9105	2.19516e-06	ENSMUST00000052236
circRNA_5457	18.3464	40.5466	15.0194	0.0001	0.0001	0.0001	24.6375	0.0001	-17.9105	2.19516e-06	ENSMUST00000106153
circRNA_5733	24.4618	30.4099	18.7742	0.0001	0.0001	0.0001	24.5486	0.0001	-17.9053	9.61261e-08	ENSMUST00000036161
circRNA_7324	36.6928	25.3416	11.2645	0.0001	0.0001	0.0001	24.433	0.0001	-17.8985	3.86115e-06	ENSMUST00000108075
circRNA_6037	18.3464	35.4782	18.7742	0.0001	0.0001	0.0001	24.1996	0.0001	-17.8846	5.61708e-07	ENSMUST00000023507
circRNA_7238	18.3464	20.2733	33.7936	0.0001	0.0001	0.0001	24.1378	0.0001	-17.8809	3.2911e-07	ENSMUST00000077451
circRNA_13868	30.5773	30.4099	11.2645	0.0001	0.0001	0.0001	24.0839	0.0001	-17.8777	3.17194e-06	ENSMUST00000091583
circRNA_5097	12.2309	40.5466	18.7742	0.0001	0.0001	0.0001	23.8506	0.0001	-17.8637	3.9963e-06	ENSMUST00000035371
circRNA_10615	18.3464	30.4099	22.529	0.0001	0.0001	0.0001	23.7618	0.0001	-17.8583	1.19173e-07	ENSMUST00000045972
circRNA_13233	18.3464	15.205	37.5484	0.0001	0.0001	0.0001	23.6999	0.0001	-17.8545	1.50542e-06	ENSMUST00000065716
circRNA_12993	24.4618	20.2733	26.2839	0.0001	0.0001	0.0001	23.673	0.0001	-17.8529	9.20117e-09	ENSMUST00000110388
circRNA_17375	24.4618	20.2733	26.2839	0.0001	0.0001	0.0001	23.673	0.0001	-17.8529	9.20117e-09	ENSMUST00000063042
circRNA_6980	30.5773	10.1366	30.0387	0.0001	0.0001	0.0001	23.5842	0.0001	-17.8475	4.69669e-06	ENSMUST00000018880
circRNA_9509	36.6928	15.205	18.7742	0.0001	0.0001	0.0001	23.5573	0.0001	-17.8458	1.30176e-06	ENSMUST00000073279
circRNA_10393	12.2309	35.4782	22.529	0.0001	0.0001	0.0001	23.4127	0.0001	-17.8369	2.38639e-06	ENSMUST00000111929
circRNA_20809	18.3464	40.5466	11.2645	0.0001	0.0001	0.0001	23.3858	0.0001	-17.8353	5.18565e-06	ENSMUST00000033139
circRNA_1379	24.4618	30.4099	15.0194	0.0001	0.0001	0.0001	23.297	0.0001	-17.8298	4.92189e-07	ENSMUST00000096575
circRNA_19013	24.4618	15.205	30.0387	0.0001	0.0001	0.0001	23.2352	0.0001	-17.826	4.30116e-07	ENSMUST00000148750
circRNA_11994	12.2309	30.4099	26.2839	0.0001	0.0001	0.0001	22.9749	0.0001	-17.8097	1.67731e-06	ENSMUST00000092434
circRNA_21590	24.4618	25.3416	18.7742	0.0001	0.0001	0.0001	22.8592	0.0001	-17.8024	2.08194e-08	ENSMUST00000111747
circRNA_4692	24.4618	25.3416	18.7742	0.0001	0.0001	0.0001	22.8592	0.0001	-17.8024	2.08194e-08	ENSMUST00000144266
circRNA_12776	30.5773	15.205	22.529	0.0001	0.0001	0.0001	22.7704	0.0001	-17.7968	4.38042e-07	ENSMUST00000005798
circRNA_11179	36.6928	20.2733	11.2645	0.0001	0.0001	0.0001	22.7435	0.0001	-17.7951	3.61354e-06	ENSMUST00000029126
circRNA_11411	42.8082	10.1366	15.0194	0.0001	0.0001	0.0001	22.6547	0.0001	-17.7895	9.36493e-06	ENSMUST00000109162
circRNA_5072	12.2309	40.5466	15.0194	0.0001	0.0001	0.0001	22.599	0.0001	-17.7859	5.07688e-06	ENSMUST00000107170
circRNA_3132	18.3464	30.4099	18.7742	0.0001	0.0001	0.0001	22.5102	0.0001	-17.7802	1.93091e-07	ENSMUST00000058183
circRNA_1850	12.2309	10.1366	45.0581	0.0001	0.0001	0.0001	22.4752	0.0001	-17.778	1.34807e-05	ENSMUST00000171071
circRNA_16683	18.3464	15.205	33.7936	0.0001	0.0001	0.0001	22.4483	0.0001	-17.7762	8.94687e-07	ENSMUST00000015501
circRNA_5045	24.4618	20.2733	22.529	0.0001	0.0001	0.0001	22.4214	0.0001	-17.7745	2.27464e-09	ENSMUST00000006123
circRNA_15370	30.5773	25.3416	11.2645	0.0001	0.0001	0.0001	22.3945	0.0001	-17.7728	2.34996e-06	ENSMUST00000024599
circRNA_18646	30.5773	25.3416	11.2645	0.0001	0.0001	0.0001	22.3945	0.0001	-17.7728	2.34996e-06	ENSMUST00000141270
circRNA_20965	30.5773	10.1366	26.2839	0.0001	0.0001	0.0001	22.3326	0.0001	-17.7688	3.82747e-06	ENSMUST00000101958
circRNA_7148	48.9237	10.1366	7.5097	0.0001	0.0001	0.0001	22.19	0.0001	-17.7596	3.30323e-05	ENSMUST00000017435
circRNA_20977	12.2309	35.4782	18.7742	0.0001	0.0001	0.0001	22.1611	0.0001	-17.7577	2.46068e-06	ENSMUST00000113997
circRNA_5159	12.2309	20.2733	33.7936	0.0001	0.0001	0.0001	22.0993	0.0001	-17.7536	1.98485e-06	ENSMUST00000159388
circRNA_1184	18.3464	25.3416	22.529	0.0001	0.0001	0.0001	22.0723	0.0001	-17.7519	2.08237e-08	ENSMUST00000053917
circRNA_2167	18.3464	25.3416	22.529	0.0001	0.0001	0.0001	22.0723	0.0001	-17.7519	2.08237e-08	ENSMUST00000112666
circRNA_5697	24.4618	30.4099	11.2645	0.0001	0.0001	0.0001	22.0454	0.0001	-17.7501	2.20989e-06	ENSMUST00000040248
circRNA_4849	18.3464	10.1366	37.5484	0.0001	0.0001	0.0001	22.0105	0.0001	-17.7478	5.5987e-06	ENSMUST00000130613
circRNA_3088	42.8082	15.205	7.5097	0.0001	0.0001	0.0001	21.841	0.0001	-17.7367	1.84072e-05	ENSMUST00000038374
circRNA_16678	18.3464	35.4782	11.2645	0.0001	0.0001	0.0001	21.6964	0.0001	-17.7271	3.31577e-06	ENSMUST00000015501
circRNA_17205	18.3464	20.2733	26.2839	0.0001	0.0001	0.0001	21.6345	0.0001	-17.723	3.48392e-08	ENSMUST00000159645
circRNA_15832	24.4618	10.1366	30.0387	0.0001	0.0001	0.0001	21.5457	0.0001	-17.717	3.34113e-06	ENSMUST00000024843
circRNA_8607	24.4618	10.1366	30.0387	0.0001	0.0001	0.0001	21.5457	0.0001	-17.717	3.34113e-06	ENSMUST00000170217
circRNA_20099	12.2309	25.3416	26.2839	0.0001	0.0001	0.0001	21.2855	0.0001	-17.6995	1.03639e-06	ENSMUST00000085240
circRNA_11820	18.3464	30.4099	15.0194	0.0001	0.0001	0.0001	21.2586	0.0001	-17.6977	5.20985e-07	ENSMUST00000023830
circRNA_17254	18.3464	30.4099	15.0194	0.0001	0.0001	0.0001	21.2586	0.0001	-17.6977	5.20985e-07	ENSMUST00000006851
circRNA_20029	12.2309	10.1366	41.3032	0.0001	0.0001	0.0001	21.2236	0.0001	-17.6953	1.05762e-05	ENSMUST00000002850
circRNA_19511	24.4618	20.2733	18.7742	0.0001	0.0001	0.0001	21.1698	0.0001	-17.6916	1.01444e-08	ENSMUST00000137157
circRNA_7172	36.6928	15.205	11.2645	0.0001	0.0001	0.0001	21.0541	0.0001	-17.6837	4.35297e-06	ENSMUST00000108360
circRNA_15515	12.2309	35.4782	15.0194	0.0001	0.0001	0.0001	20.9095	0.0001	-17.6738	3.11446e-06	ENSMUST00000130643
circRNA_12108	18.3464	25.3416	18.7742	0.0001	0.0001	0.0001	20.8207	0.0001	-17.6677	3.13583e-08	ENSMUST00000092280
circRNA_3208	18.3464	25.3416	18.7742	0.0001	0.0001	0.0001	20.8207	0.0001	-17.6677	3.13583e-08	ENSMUST00000108218
circRNA_12673	24.4618	15.205	22.529	0.0001	0.0001	0.0001	20.7319	0.0001	-17.6615	1.24488e-07	ENSMUST00000163811
circRNA_14059	24.4618	15.205	22.529	0.0001	0.0001	0.0001	20.7319	0.0001	-17.6615	1.24488e-07	ENSMUST00000065537
circRNA_16486	24.4618	15.205	22.529	0.0001	0.0001	0.0001	20.7319	0.0001	-17.6615	1.24488e-07	ENSMUST00000118163
circRNA_17436	24.4618	15.205	22.529	0.0001	0.0001	0.0001	20.7319	0.0001	-17.6615	1.24488e-07	ENSMUST00000039610
circRNA_17827	24.4618	15.205	22.529	0.0001	0.0001	0.0001	20.7319	0.0001	-17.6615	1.24488e-07	ENSMUST00000171545
circRNA_8715	24.4618	15.205	22.529	0.0001	0.0001	0.0001	20.7319	0.0001	-17.6615	1.24488e-07	ENSMUST00000172976
circRNA_10383	12.2309	30.4099	18.7742	0.0001	0.0001	0.0001	20.4717	0.0001	-17.6433	1.31009e-06	ENSMUST00000047232
circRNA_1072	12.2309	30.4099	18.7742	0.0001	0.0001	0.0001	20.4717	0.0001	-17.6433	1.31009e-06	ENSMUST00000032427
circRNA_10826	12.2309	30.4099	18.7742	0.0001	0.0001	0.0001	20.4717	0.0001	-17.6433	1.31009e-06	ENSMUST00000053699
circRNA_11942	12.2309	30.4099	18.7742	0.0001	0.0001	0.0001	20.4717	0.0001	-17.6433	1.31009e-06	ENSMUST00000169827
circRNA_21342	12.2309	30.4099	18.7742	0.0001	0.0001	0.0001	20.4717	0.0001	-17.6433	1.31009e-06	ENSMUST00000025729
circRNA_9417	18.3464	35.4782	7.5097	0.0001	0.0001	0.0001	20.4448	0.0001	-17.6414	1.1585e-05	ENSMUST00000005003
circRNA_21547	12.2309	15.205	33.7936	0.0001	0.0001	0.0001	20.4098	0.0001	-17.6389	2.5177e-06	ENSMUST00000070185
circRNA_989	12.2309	15.205	33.7936	0.0001	0.0001	0.0001	20.4098	0.0001	-17.6389	2.5177e-06	ENSMUST00000111827
circRNA_14330	18.3464	20.2733	22.529	0.0001	0.0001	0.0001	20.3829	0.0001	-17.637	3.32342e-09	ENSMUST00000069902
circRNA_20931	18.3464	20.2733	22.529	0.0001	0.0001	0.0001	20.3829	0.0001	-17.637	3.32342e-09	ENSMUST00000175480
circRNA_1282	24.4618	25.3416	11.2645	0.0001	0.0001	0.0001	20.356	0.0001	-17.6351	1.34002e-06	ENSMUST00000059787
circRNA_13178	24.4618	25.3416	11.2645	0.0001	0.0001	0.0001	20.356	0.0001	-17.6351	1.34002e-06	ENSMUST00000021424
circRNA_20335	24.4618	25.3416	11.2645	0.0001	0.0001	0.0001	20.356	0.0001	-17.6351	1.34002e-06	ENSMUST00000107223
circRNA_4507	24.4618	25.3416	11.2645	0.0001	0.0001	0.0001	20.356	0.0001	-17.6351	1.34002e-06	ENSMUST00000140749
circRNA_19771	24.4618	10.1366	26.2839	0.0001	0.0001	0.0001	20.2941	0.0001	-17.6307	2.42391e-06	ENSMUST00000047257
circRNA_6313	24.4618	10.1366	26.2839	0.0001	0.0001	0.0001	20.2941	0.0001	-17.6307	2.42391e-06	ENSMUST00000134383
circRNA_9305	24.4618	10.1366	26.2839	0.0001	0.0001	0.0001	20.2941	0.0001	-17.6307	2.42391e-06	ENSMUST00000160456
circRNA_12276	30.5773	15.205	15.0194	0.0001	0.0001	0.0001	20.2672	0.0001	-17.6288	8.33956e-07	ENSMUST00000105279
circRNA_5312	30.5773	15.205	15.0194	0.0001	0.0001	0.0001	20.2672	0.0001	-17.6288	8.33956e-07	ENSMUST00000029658
circRNA_16007	12.2309	25.3416	22.529	0.0001	0.0001	0.0001	20.0338	0.0001	-17.6121	7.11411e-07	ENSMUST00000163680
circRNA_7888	12.2309	25.3416	22.529	0.0001	0.0001	0.0001	20.0338	0.0001	-17.6121	7.11411e-07	ENSMUST00000131035
circRNA_11106	18.3464	30.4099	11.2645	0.0001	0.0001	0.0001	20.0069	0.0001	-17.6101	1.86827e-06	ENSMUST00000109986
circRNA_14903	18.3464	30.4099	11.2645	0.0001	0.0001	0.0001	20.0069	0.0001	-17.6101	1.86827e-06	ENSMUST00000034141
circRNA_8251	12.2309	10.1366	37.5484	0.0001	0.0001	0.0001	19.972	0.0001	-17.6076	7.9513e-06	ENSMUST00000027251
circRNA_14116	18.3464	15.205	26.2839	0.0001	0.0001	0.0001	19.9451	0.0001	-17.6057	1.81203e-07	ENSMUST00000077672
circRNA_21240	24.4618	20.2733	15.0194	0.0001	0.0001	0.0001	19.9182	0.0001	-17.6037	1.10794e-07	ENSMUST00000025862
circRNA_19357	30.5773	10.1366	18.7742	0.0001	0.0001	0.0001	19.8294	0.0001	-17.5973	2.90131e-06	ENSMUST00000119892
circRNA_20869	36.6928	15.205	7.5097	0.0001	0.0001	0.0001	19.8025	0.0001	-17.5953	1.27464e-05	ENSMUST00000084488
circRNA_20958	36.6928	15.205	7.5097	0.0001	0.0001	0.0001	19.8025	0.0001	-17.5953	1.27464e-05	ENSMUST00000025835
circRNA_11324	12.2309	35.4782	11.2645	0.0001	0.0001	0.0001	19.6579	0.0001	-17.5847	5.28398e-06	ENSMUST00000029208
circRNA_19945	12.2309	35.4782	11.2645	0.0001	0.0001	0.0001	19.6579	0.0001	-17.5847	5.28398e-06	ENSMUST00000098579
circRNA_12278	18.3464	25.3416	15.0194	0.0001	0.0001	0.0001	19.5691	0.0001	-17.5782	1.47805e-07	ENSMUST00000105279
circRNA_12688	18.3464	25.3416	15.0194	0.0001	0.0001	0.0001	19.5691	0.0001	-17.5782	1.47805e-07	ENSMUST00000037488
circRNA_20031	18.3464	25.3416	15.0194	0.0001	0.0001	0.0001	19.5691	0.0001	-17.5782	1.47805e-07	ENSMUST00000033121
circRNA_5556	18.3464	25.3416	15.0194	0.0001	0.0001	0.0001	19.5691	0.0001	-17.5782	1.47805e-07	ENSMUST00000070658
circRNA_10438	18.3464	10.1366	30.0387	0.0001	0.0001	0.0001	19.5072	0.0001	-17.5736	2.7225e-06	ENSMUST00000028386
circRNA_17623	18.3464	10.1366	30.0387	0.0001	0.0001	0.0001	19.5072	0.0001	-17.5736	2.7225e-06	ENSMUST00000110457
circRNA_2638	24.4618	15.205	18.7742	0.0001	0.0001	0.0001	19.4803	0.0001	-17.5717	9.81367e-08	ENSMUST00000023873
circRNA_19140	30.5773	20.2733	7.5097	0.0001	0.0001	0.0001	19.4534	0.0001	-17.5697	8.58694e-06	ENSMUST00000043529
circRNA_4856	30.5773	20.2733	7.5097	0.0001	0.0001	0.0001	19.4534	0.0001	-17.5697	8.58694e-06	ENSMUST00000076136
circRNA_4905	30.5773	20.2733	7.5097	0.0001	0.0001	0.0001	19.4534	0.0001	-17.5697	8.58694e-06	ENSMUST00000082226
circRNA_20707	36.6928	10.1366	11.2645	0.0001	0.0001	0.0001	19.3646	0.0001	-17.5631	8.32647e-06	ENSMUST00000166540
circRNA_13869	12.2309	30.4099	15.0194	0.0001	0.0001	0.0001	19.2201	0.0001	-17.5523	1.62165e-06	ENSMUST00000091583
circRNA_210	12.2309	30.4099	15.0194	0.0001	0.0001	0.0001	19.2201	0.0001	-17.5523	1.62165e-06	ENSMUST00000081214
circRNA_10258	12.2309	15.205	30.0387	0.0001	0.0001	0.0001	19.1582	0.0001	-17.5476	1.50312e-06	ENSMUST00000080953
circRNA_16040	12.2309	15.205	30.0387	0.0001	0.0001	0.0001	19.1582	0.0001	-17.5476	1.50312e-06	ENSMUST00000112308
circRNA_6370	18.3464	20.2733	18.7742	0.0001	0.0001	0.0001	19.1313	0.0001	-17.5456	2.27935e-10	ENSMUST00000070257
circRNA_9627	18.3464	20.2733	18.7742	0.0001	0.0001	0.0001	19.1313	0.0001	-17.5456	2.27935e-10	ENSMUST00000158941
circRNA_12569	24.4618	10.1366	22.529	0.0001	0.0001	0.0001	19.0425	0.0001	-17.5389	1.7453e-06	ENSMUST00000111067
circRNA_7158	24.4618	10.1366	22.529	0.0001	0.0001	0.0001	19.0425	0.0001	-17.5389	1.7453e-06	ENSMUST00000017435
circRNA_3676	30.5773	15.205	11.2645	0.0001	0.0001	0.0001	19.0156	0.0001	-17.5368	2.16019e-06	ENSMUST00000079223
circRNA_3013	12.2309	25.3416	18.7742	0.0001	0.0001	0.0001	18.7822	0.0001	-17.519	5.57716e-07	ENSMUST00000159855
circRNA_11733	18.3464	30.4099	7.5097	0.0001	0.0001	0.0001	18.7553	0.0001	-17.5169	8.05038e-06	ENSMUST00000044672
circRNA_17899	18.3464	30.4099	7.5097	0.0001	0.0001	0.0001	18.7553	0.0001	-17.5169	8.05038e-06	ENSMUST00000089770
circRNA_2872	12.2309	10.1366	33.7936	0.0001	0.0001	0.0001	18.7204	0.0001	-17.5142	5.6439e-06	ENSMUST00000040990
circRNA_17309	18.3464	15.205	22.529	0.0001	0.0001	0.0001	18.6935	0.0001	-17.5122	4.60953e-08	ENSMUST00000153838
circRNA_2435	24.4618	20.2733	11.2645	0.0001	0.0001	0.0001	18.6665	0.0001	-17.5101	8.34659e-07	ENSMUST00000090302
circRNA_3396	24.4618	20.2733	11.2645	0.0001	0.0001	0.0001	18.6665	0.0001	-17.5101	8.34659e-07	ENSMUST00000136308
circRNA_5259	24.4618	20.2733	11.2645	0.0001	0.0001	0.0001	18.6665	0.0001	-17.5101	8.34659e-07	ENSMUST00000039177
circRNA_5368	24.4618	20.2733	11.2645	0.0001	0.0001	0.0001	18.6665	0.0001	-17.5101	8.34659e-07	ENSMUST00000147041
circRNA_7847	24.4618	20.2733	11.2645	0.0001	0.0001	0.0001	18.6665	0.0001	-17.5101	8.34659e-07	ENSMUST00000021133
circRNA_3928	30.5773	10.1366	15.0194	0.0001	0.0001	0.0001	18.5778	0.0001	-17.5032	3.11149e-06	ENSMUST00000102724
circRNA_13797	12.2309	20.2733	22.529	0.0001	0.0001	0.0001	18.3444	0.0001	-17.485	3.54458e-07	ENSMUST00000128641
circRNA_15668	12.2309	20.2733	22.529	0.0001	0.0001	0.0001	18.3444	0.0001	-17.485	3.54458e-07	ENSMUST00000113337
circRNA_17430	12.2309	20.2733	22.529	0.0001	0.0001	0.0001	18.3444	0.0001	-17.485	3.54458e-07	ENSMUST00000039610
circRNA_6181	18.3464	25.3416	11.2645	0.0001	0.0001	0.0001	18.3175	0.0001	-17.4829	8.71179e-07	ENSMUST00000037785
circRNA_7101	18.3464	25.3416	11.2645	0.0001	0.0001	0.0001	18.3175	0.0001	-17.4829	8.71179e-07	ENSMUST00000151891
circRNA_15801	18.3464	10.1366	26.2839	0.0001	0.0001	0.0001	18.2556	0.0001	-17.478	1.69334e-06	ENSMUST00000073104
circRNA_13550	24.4618	15.205	15.0194	0.0001	0.0001	0.0001	18.2287	0.0001	-17.4759	1.86744e-07	ENSMUST00000050664
circRNA_15785	24.4618	15.205	15.0194	0.0001	0.0001	0.0001	18.2287	0.0001	-17.4759	1.86744e-07	ENSMUST00000086723
circRNA_16666	24.4618	15.205	15.0194	0.0001	0.0001	0.0001	18.2287	0.0001	-17.4759	1.86744e-07	ENSMUST00000034960
circRNA_2260	24.4618	15.205	15.0194	0.0001	0.0001	0.0001	18.2287	0.0001	-17.4759	1.86744e-07	ENSMUST00000049501
circRNA_3444	24.4618	15.205	15.0194	0.0001	0.0001	0.0001	18.2287	0.0001	-17.4759	1.86744e-07	ENSMUST00000149301
circRNA_9374	24.4618	15.205	15.0194	0.0001	0.0001	0.0001	18.2287	0.0001	-17.4759	1.86744e-07	ENSMUST00000027768
circRNA_10843	12.2309	15.205	26.2839	0.0001	0.0001	0.0001	17.9066	0.0001	-17.4501	7.63448e-07	ENSMUST00000129187
circRNA_13034	12.2309	15.205	26.2839	0.0001	0.0001	0.0001	17.9066	0.0001	-17.4501	7.63448e-07	ENSMUST00000110347
circRNA_3089	12.2309	15.205	26.2839	0.0001	0.0001	0.0001	17.9066	0.0001	-17.4501	7.63448e-07	ENSMUST00000147018
circRNA_14766	18.3464	20.2733	15.0194	0.0001	0.0001	0.0001	17.8797	0.0001	-17.448	1.7e-08	ENSMUST00000076316
circRNA_15634	18.3464	20.2733	15.0194	0.0001	0.0001	0.0001	17.8797	0.0001	-17.448	1.7e-08	ENSMUST00000024755
circRNA_17063	18.3464	20.2733	15.0194	0.0001	0.0001	0.0001	17.8797	0.0001	-17.448	1.7e-08	ENSMUST00000034984
circRNA_4787	18.3464	20.2733	15.0194	0.0001	0.0001	0.0001	17.8797	0.0001	-17.448	1.7e-08	ENSMUST00000164225
circRNA_832	18.3464	20.2733	15.0194	0.0001	0.0001	0.0001	17.8797	0.0001	-17.448	1.7e-08	ENSMUST00000125341
circRNA_10425	24.4618	10.1366	18.7742	0.0001	0.0001	0.0001	17.7909	0.0001	-17.4408	1.32674e-06	ENSMUST00000049544
circRNA_13782	24.4618	10.1366	18.7742	0.0001	0.0001	0.0001	17.7909	0.0001	-17.4408	1.32674e-06	ENSMUST00000026989
circRNA_17705	24.4618	10.1366	18.7742	0.0001	0.0001	0.0001	17.7909	0.0001	-17.4408	1.32674e-06	ENSMUST00000048646
circRNA_823	24.4618	10.1366	18.7742	0.0001	0.0001	0.0001	17.7909	0.0001	-17.4408	1.32674e-06	ENSMUST00000160820
circRNA_15364	12.2309	10.1366	30.0387	0.0001	0.0001	0.0001	17.4687	0.0001	-17.4144	3.69456e-06	ENSMUST00000046959
circRNA_15906	12.2309	10.1366	30.0387	0.0001	0.0001	0.0001	17.4687	0.0001	-17.4144	3.69456e-06	ENSMUST00000024879
circRNA_4654	12.2309	10.1366	30.0387	0.0001	0.0001	0.0001	17.4687	0.0001	-17.4144	3.69456e-06	ENSMUST00000064718
circRNA_6815	12.2309	10.1366	30.0387	0.0001	0.0001	0.0001	17.4687	0.0001	-17.4144	3.69456e-06	ENSMUST00000046835
circRNA_10667	18.3464	15.205	18.7742	0.0001	0.0001	0.0001	17.4419	0.0001	-17.4122	5.62968e-09	ENSMUST00000036578
circRNA_12865	18.3464	15.205	18.7742	0.0001	0.0001	0.0001	17.4419	0.0001	-17.4122	5.62968e-09	ENSMUST00000120580
circRNA_1400	18.3464	15.205	18.7742	0.0001	0.0001	0.0001	17.4419	0.0001	-17.4122	5.62968e-09	ENSMUST00000079362
circRNA_15762	18.3464	15.205	18.7742	0.0001	0.0001	0.0001	17.4419	0.0001	-17.4122	5.62968e-09	ENSMUST00000038080
circRNA_17481	18.3464	15.205	18.7742	0.0001	0.0001	0.0001	17.4419	0.0001	-17.4122	5.62968e-09	ENSMUST00000038863
circRNA_21555	18.3464	15.205	18.7742	0.0001	0.0001	0.0001	17.4419	0.0001	-17.4122	5.62968e-09	ENSMUST00000045396
circRNA_2776	18.3464	15.205	18.7742	0.0001	0.0001	0.0001	17.4419	0.0001	-17.4122	5.62968e-09	ENSMUST00000039135
circRNA_3239	24.4618	20.2733	7.5097	0.0001	0.0001	0.0001	17.4149	0.0001	-17.41	5.26591e-06	ENSMUST00000130138
circRNA_9592	24.4618	20.2733	7.5097	0.0001	0.0001	0.0001	17.4149	0.0001	-17.41	5.26591e-06	ENSMUST00000114937
circRNA_16059	12.2309	20.2733	18.7742	0.0001	0.0001	0.0001	17.0928	0.0001	-17.383	1.75067e-07	ENSMUST00000043323
circRNA_15697	18.3464	10.1366	22.529	0.0001	0.0001	0.0001	17.004	0.0001	-17.3755	9.51631e-07	ENSMUST00000122634
circRNA_17828	24.4618	15.205	11.2645	0.0001	0.0001	0.0001	16.9771	0.0001	-17.3732	7.52239e-07	ENSMUST00000171545
circRNA_2304	24.4618	15.205	11.2645	0.0001	0.0001	0.0001	16.9771	0.0001	-17.3732	7.52239e-07	ENSMUST00000143947
circRNA_8658	24.4618	15.205	11.2645	0.0001	0.0001	0.0001	16.9771	0.0001	-17.3732	7.52239e-07	ENSMUST00000027421
circRNA_10424	12.2309	30.4099	7.5097	0.0001	0.0001	0.0001	16.7168	0.0001	-17.3509	8.50193e-06	ENSMUST00000049544
circRNA_2236	12.2309	30.4099	7.5097	0.0001	0.0001	0.0001	16.7168	0.0001	-17.3509	8.50193e-06	ENSMUST00000112334
circRNA_2682	12.2309	30.4099	7.5097	0.0001	0.0001	0.0001	16.7168	0.0001	-17.3509	8.50193e-06	ENSMUST00000104309
circRNA_10303	12.2309	15.205	22.529	0.0001	0.0001	0.0001	16.655	0.0001	-17.3456	2.9586e-07	ENSMUST00000038584
circRNA_10866	12.2309	15.205	22.529	0.0001	0.0001	0.0001	16.655	0.0001	-17.3456	2.9586e-07	ENSMUST00000103224
circRNA_10392	18.3464	20.2733	11.2645	0.0001	0.0001	0.0001	16.6281	0.0001	-17.3433	3.14808e-07	ENSMUST00000111929
circRNA_19770	18.3464	20.2733	11.2645	0.0001	0.0001	0.0001	16.6281	0.0001	-17.3433	3.14808e-07	ENSMUST00000047257
circRNA_784	18.3464	20.2733	11.2645	0.0001	0.0001	0.0001	16.6281	0.0001	-17.3433	3.14808e-07	ENSMUST00000036503
circRNA_10854	24.4618	10.1366	15.0194	0.0001	0.0001	0.0001	16.5393	0.0001	-17.3355	1.2359e-06	ENSMUST00000138859
circRNA_12170	24.4618	10.1366	15.0194	0.0001	0.0001	0.0001	16.5393	0.0001	-17.3355	1.2359e-06	ENSMUST00000117440
circRNA_14048	24.4618	10.1366	15.0194	0.0001	0.0001	0.0001	16.5393	0.0001	-17.3355	1.2359e-06	ENSMUST00000022217
circRNA_21169	24.4618	10.1366	15.0194	0.0001	0.0001	0.0001	16.5393	0.0001	-17.3355	1.2359e-06	ENSMUST00000040489
circRNA_3734	24.4618	10.1366	15.0194	0.0001	0.0001	0.0001	16.5393	0.0001	-17.3355	1.2359e-06	ENSMUST00000097966
circRNA_10398	12.2309	25.3416	11.2645	0.0001	0.0001	0.0001	16.279	0.0001	-17.3127	1.30125e-06	ENSMUST00000111929
circRNA_15871	12.2309	25.3416	11.2645	0.0001	0.0001	0.0001	16.279	0.0001	-17.3127	1.30125e-06	ENSMUST00000078459
circRNA_12839	12.2309	10.1366	26.2839	0.0001	0.0001	0.0001	16.2171	0.0001	-17.3072	2.14357e-06	ENSMUST00000069430
circRNA_14921	18.3464	15.205	15.0194	0.0001	0.0001	0.0001	16.1903	0.0001	-17.3048	5.10038e-09	ENSMUST00000109621
circRNA_15526	18.3464	15.205	15.0194	0.0001	0.0001	0.0001	16.1903	0.0001	-17.3048	5.10038e-09	ENSMUST00000004985
circRNA_18663	18.3464	15.205	15.0194	0.0001	0.0001	0.0001	16.1903	0.0001	-17.3048	5.10038e-09	ENSMUST00000141626
circRNA_3693	18.3464	15.205	15.0194	0.0001	0.0001	0.0001	16.1903	0.0001	-17.3048	5.10038e-09	ENSMUST00000030305
circRNA_11477	30.5773	10.1366	7.5097	0.0001	0.0001	0.0001	16.0745	0.0001	-17.2944	1.02084e-05	ENSMUST00000145156
circRNA_17604	30.5773	10.1366	7.5097	0.0001	0.0001	0.0001	16.0745	0.0001	-17.2944	1.02084e-05	ENSMUST00000075317
circRNA_21356	30.5773	10.1366	7.5097	0.0001	0.0001	0.0001	16.0745	0.0001	-17.2944	1.02084e-05	ENSMUST00000099494
circRNA_2401	12.2309	20.2733	15.0194	0.0001	0.0001	0.0001	15.8412	0.0001	-17.2733	1.36182e-07	ENSMUST00000102956
circRNA_5765	12.2309	20.2733	15.0194	0.0001	0.0001	0.0001	15.8412	0.0001	-17.2733	1.36182e-07	ENSMUST00000131444
circRNA_7376	12.2309	20.2733	15.0194	0.0001	0.0001	0.0001	15.8412	0.0001	-17.2733	1.36182e-07	ENSMUST00000043624
circRNA_8675	12.2309	20.2733	15.0194	0.0001	0.0001	0.0001	15.8412	0.0001	-17.2733	1.36182e-07	ENSMUST00000027421
circRNA_258	18.3464	10.1366	18.7742	0.0001	0.0001	0.0001	15.7524	0.0001	-17.2652	4.89475e-07	ENSMUST00000040259
circRNA_12376	24.4618	15.205	7.5097	0.0001	0.0001	0.0001	15.7255	0.0001	-17.2627	4.18313e-06	ENSMUST00000159885
circRNA_13280	24.4618	15.205	7.5097	0.0001	0.0001	0.0001	15.7255	0.0001	-17.2627	4.18313e-06	ENSMUST00000163095
circRNA_13865	24.4618	15.205	7.5097	0.0001	0.0001	0.0001	15.7255	0.0001	-17.2627	4.18313e-06	ENSMUST00000091583
circRNA_15052	24.4618	15.205	7.5097	0.0001	0.0001	0.0001	15.7255	0.0001	-17.2627	4.18313e-06	ENSMUST00000048359
circRNA_18001	24.4618	15.205	7.5097	0.0001	0.0001	0.0001	15.7255	0.0001	-17.2627	4.18313e-06	ENSMUST00000040518
circRNA_10216	12.2309	15.205	18.7742	0.0001	0.0001	0.0001	15.4034	0.0001	-17.2329	6.93281e-08	ENSMUST00000080953
circRNA_19152	12.2309	15.205	18.7742	0.0001	0.0001	0.0001	15.4034	0.0001	-17.2329	6.93281e-08	ENSMUST00000094559
circRNA_693	12.2309	15.205	18.7742	0.0001	0.0001	0.0001	15.4034	0.0001	-17.2329	6.93281e-08	ENSMUST00000032192
circRNA_10325	18.3464	20.2733	7.5097	0.0001	0.0001	0.0001	15.3765	0.0001	-17.2304	3.00333e-06	ENSMUST00000126493
circRNA_11139	18.3464	20.2733	7.5097	0.0001	0.0001	0.0001	15.3765	0.0001	-17.2304	3.00333e-06	ENSMUST00000164120
circRNA_12042	18.3464	20.2733	7.5097	0.0001	0.0001	0.0001	15.3765	0.0001	-17.2304	3.00333e-06	ENSMUST00000001712
circRNA_6447	18.3464	20.2733	7.5097	0.0001	0.0001	0.0001	15.3765	0.0001	-17.2304	3.00333e-06	ENSMUST00000042740
circRNA_1044	24.4618	10.1366	11.2645	0.0001	0.0001	0.0001	15.2876	0.0001	-17.222	1.80091e-06	ENSMUST00000053273
circRNA_12533	24.4618	10.1366	11.2645	0.0001	0.0001	0.0001	15.2876	0.0001	-17.222	1.80091e-06	ENSMUST00000085745
circRNA_13239	24.4618	10.1366	11.2645	0.0001	0.0001	0.0001	15.2876	0.0001	-17.222	1.80091e-06	ENSMUST00000085109
circRNA_1451	24.4618	10.1366	11.2645	0.0001	0.0001	0.0001	15.2876	0.0001	-17.222	1.80091e-06	ENSMUST00000041514
circRNA_16855	24.4618	10.1366	11.2645	0.0001	0.0001	0.0001	15.2876	0.0001	-17.222	1.80091e-06	ENSMUST00000055879
circRNA_18176	24.4618	10.1366	11.2645	0.0001	0.0001	0.0001	15.2876	0.0001	-17.222	1.80091e-06	ENSMUST00000156900
circRNA_713	24.4618	10.1366	11.2645	0.0001	0.0001	0.0001	15.2876	0.0001	-17.222	1.80091e-06	ENSMUST00000032192
circRNA_7686	24.4618	10.1366	11.2645	0.0001	0.0001	0.0001	15.2876	0.0001	-17.222	1.80091e-06	ENSMUST00000066094
circRNA_11629	12.2309	25.3416	7.5097	0.0001	0.0001	0.0001	15.0274	0.0001	-17.1972	4.80652e-06	ENSMUST00000020169
circRNA_15350	12.2309	25.3416	7.5097	0.0001	0.0001	0.0001	15.0274	0.0001	-17.1972	4.80652e-06	ENSMUST00000097414
circRNA_1293	12.2309	10.1366	22.529	0.0001	0.0001	0.0001	14.9655	0.0001	-17.1913	1.02334e-06	ENSMUST00000025177
circRNA_13262	12.2309	10.1366	22.529	0.0001	0.0001	0.0001	14.9655	0.0001	-17.1913	1.02334e-06	ENSMUST00000062957
circRNA_2673	12.2309	10.1366	22.529	0.0001	0.0001	0.0001	14.9655	0.0001	-17.1913	1.02334e-06	ENSMUST00000022511
circRNA_4058	12.2309	10.1366	22.529	0.0001	0.0001	0.0001	14.9655	0.0001	-17.1913	1.02334e-06	ENSMUST00000106213
circRNA_8694	12.2309	10.1366	22.529	0.0001	0.0001	0.0001	14.9655	0.0001	-17.1913	1.02334e-06	ENSMUST00000123618
circRNA_14360	18.3464	15.205	11.2645	0.0001	0.0001	0.0001	14.9386	0.0001	-17.1887	1.2191e-07	ENSMUST00000111070
circRNA_2639	18.3464	15.205	11.2645	0.0001	0.0001	0.0001	14.9386	0.0001	-17.1887	1.2191e-07	ENSMUST00000022786
circRNA_2927	18.3464	15.205	11.2645	0.0001	0.0001	0.0001	14.9386	0.0001	-17.1887	1.2191e-07	ENSMUST00000022600
circRNA_3650	18.3464	15.205	11.2645	0.0001	0.0001	0.0001	14.9386	0.0001	-17.1887	1.2191e-07	ENSMUST00000147527
circRNA_7024	18.3464	15.205	11.2645	0.0001	0.0001	0.0001	14.9386	0.0001	-17.1887	1.2191e-07	ENSMUST00000121605
circRNA_990	18.3464	15.205	11.2645	0.0001	0.0001	0.0001	14.9386	0.0001	-17.1887	1.2191e-07	ENSMUST00000174516
circRNA_10110	12.2309	20.2733	11.2645	0.0001	0.0001	0.0001	14.5896	0.0001	-17.1546	3.45393e-07	ENSMUST00000090935
circRNA_18200	12.2309	20.2733	11.2645	0.0001	0.0001	0.0001	14.5896	0.0001	-17.1546	3.45393e-07	ENSMUST00000104498
circRNA_19122	12.2309	20.2733	11.2645	0.0001	0.0001	0.0001	14.5896	0.0001	-17.1546	3.45393e-07	ENSMUST00000044684
circRNA_19367	12.2309	20.2733	11.2645	0.0001	0.0001	0.0001	14.5896	0.0001	-17.1546	3.45393e-07	ENSMUST00000042163
circRNA_20644	12.2309	20.2733	11.2645	0.0001	0.0001	0.0001	14.5896	0.0001	-17.1546	3.45393e-07	ENSMUST00000047929
circRNA_21070	12.2309	20.2733	11.2645	0.0001	0.0001	0.0001	14.5896	0.0001	-17.1546	3.45393e-07	ENSMUST00000025918
circRNA_12187	18.3464	10.1366	15.0194	0.0001	0.0001	0.0001	14.5008	0.0001	-17.1458	2.79701e-07	ENSMUST00000105297
circRNA_1386	18.3464	10.1366	15.0194	0.0001	0.0001	0.0001	14.5008	0.0001	-17.1458	2.79701e-07	ENSMUST00000166214
circRNA_16902	18.3464	10.1366	15.0194	0.0001	0.0001	0.0001	14.5008	0.0001	-17.1458	2.79701e-07	ENSMUST00000034896
circRNA_5488	18.3464	10.1366	15.0194	0.0001	0.0001	0.0001	14.5008	0.0001	-17.1458	2.79701e-07	ENSMUST00000026507
circRNA_6478	18.3464	10.1366	15.0194	0.0001	0.0001	0.0001	14.5008	0.0001	-17.1458	2.79701e-07	ENSMUST00000145033
circRNA_13523	12.2309	15.205	15.0194	0.0001	0.0001	0.0001	14.1518	0.0001	-17.1106	7.54212e-09	ENSMUST00000157035
circRNA_17131	12.2309	15.205	15.0194	0.0001	0.0001	0.0001	14.1518	0.0001	-17.1106	7.54212e-09	ENSMUST00000075941
circRNA_19371	12.2309	15.205	15.0194	0.0001	0.0001	0.0001	14.1518	0.0001	-17.1106	7.54212e-09	ENSMUST00000111795
circRNA_21241	12.2309	15.205	15.0194	0.0001	0.0001	0.0001	14.1518	0.0001	-17.1106	7.54212e-09	ENSMUST00000025862
circRNA_4387	12.2309	15.205	15.0194	0.0001	0.0001	0.0001	14.1518	0.0001	-17.1106	7.54212e-09	ENSMUST00000097822
circRNA_5533	12.2309	15.205	15.0194	0.0001	0.0001	0.0001	14.1518	0.0001	-17.1106	7.54212e-09	ENSMUST00000040790
circRNA_5569	12.2309	15.205	15.0194	0.0001	0.0001	0.0001	14.1518	0.0001	-17.1106	7.54212e-09	ENSMUST00000115841
circRNA_9289	12.2309	15.205	15.0194	0.0001	0.0001	0.0001	14.1518	0.0001	-17.1106	7.54212e-09	ENSMUST00000170399
circRNA_18323	24.4618	10.1366	7.5097	0.0001	0.0001	0.0001	14.036	0.0001	-17.0988	4.98527e-06	ENSMUST00000043551
circRNA_7954	24.4618	10.1366	7.5097	0.0001	0.0001	0.0001	14.036	0.0001	-17.0988	4.98527e-06	ENSMUST00000103013
circRNA_10745	12.2309	10.1366	18.7742	0.0001	0.0001	0.0001	13.7139	0.0001	-17.0653	3.42534e-07	ENSMUST00000028728
circRNA_17940	12.2309	10.1366	18.7742	0.0001	0.0001	0.0001	13.7139	0.0001	-17.0653	3.42534e-07	ENSMUST00000157380
circRNA_20401	12.2309	10.1366	18.7742	0.0001	0.0001	0.0001	13.7139	0.0001	-17.0653	3.42534e-07	ENSMUST00000033001
circRNA_5721	12.2309	10.1366	18.7742	0.0001	0.0001	0.0001	13.7139	0.0001	-17.0653	3.42534e-07	ENSMUST00000069107
circRNA_9771	12.2309	10.1366	18.7742	0.0001	0.0001	0.0001	13.7139	0.0001	-17.0653	3.42534e-07	ENSMUST00000152325
circRNA_10243	18.3464	15.205	7.5097	0.0001	0.0001	0.0001	13.687	0.0001	-17.0625	1.70893e-06	ENSMUST00000080953
circRNA_12362	18.3464	15.205	7.5097	0.0001	0.0001	0.0001	13.687	0.0001	-17.0625	1.70893e-06	ENSMUST00000040344
circRNA_17948	18.3464	15.205	7.5097	0.0001	0.0001	0.0001	13.687	0.0001	-17.0625	1.70893e-06	ENSMUST00000043414
circRNA_21620	18.3464	15.205	7.5097	0.0001	0.0001	0.0001	13.687	0.0001	-17.0625	1.70893e-06	ENSMUST00000079360
circRNA_8931	18.3464	15.205	7.5097	0.0001	0.0001	0.0001	13.687	0.0001	-17.0625	1.70893e-06	ENSMUST00000027592
circRNA_10207	12.2309	20.2733	7.5097	0.0001	0.0001	0.0001	13.338	0.0001	-17.0252	2.13994e-06	ENSMUST00000005365
circRNA_3382	12.2309	20.2733	7.5097	0.0001	0.0001	0.0001	13.338	0.0001	-17.0252	2.13994e-06	ENSMUST00000132151
circRNA_4298	12.2309	20.2733	7.5097	0.0001	0.0001	0.0001	13.338	0.0001	-17.0252	2.13994e-06	ENSMUST00000105861
circRNA_6089	12.2309	20.2733	7.5097	0.0001	0.0001	0.0001	13.338	0.0001	-17.0252	2.13994e-06	ENSMUST00000023335
circRNA_6696	12.2309	20.2733	7.5097	0.0001	0.0001	0.0001	13.338	0.0001	-17.0252	2.13994e-06	ENSMUST00000019333
circRNA_7364	12.2309	20.2733	7.5097	0.0001	0.0001	0.0001	13.338	0.0001	-17.0252	2.13994e-06	ENSMUST00000043624
circRNA_8331	12.2309	20.2733	7.5097	0.0001	0.0001	0.0001	13.338	0.0001	-17.0252	2.13994e-06	ENSMUST00000027265
circRNA_9307	12.2309	20.2733	7.5097	0.0001	0.0001	0.0001	13.338	0.0001	-17.0252	2.13994e-06	ENSMUST00000082677
circRNA_11492	18.3464	10.1366	11.2645	0.0001	0.0001	0.0001	13.2492	0.0001	-17.0155	3.49277e-07	ENSMUST00000120585
circRNA_3041	18.3464	10.1366	11.2645	0.0001	0.0001	0.0001	13.2492	0.0001	-17.0155	3.49277e-07	ENSMUST00000036554
circRNA_49	18.3464	10.1366	11.2645	0.0001	0.0001	0.0001	13.2492	0.0001	-17.0155	3.49277e-07	ENSMUST00000115511
circRNA_9940	18.3464	10.1366	11.2645	0.0001	0.0001	0.0001	13.2492	0.0001	-17.0155	3.49277e-07	ENSMUST00000036691
circRNA_10767	12.2309	15.205	11.2645	0.0001	0.0001	0.0001	12.9001	0.0001	-16.977	2.01099e-08	ENSMUST00000142400
circRNA_16530	12.2309	15.205	11.2645	0.0001	0.0001	0.0001	12.9001	0.0001	-16.977	2.01099e-08	ENSMUST00000037408
circRNA_20826	12.2309	15.205	11.2645	0.0001	0.0001	0.0001	12.9001	0.0001	-16.977	2.01099e-08	ENSMUST00000006367
circRNA_7640	12.2309	15.205	11.2645	0.0001	0.0001	0.0001	12.9001	0.0001	-16.977	2.01099e-08	ENSMUST00000042286
circRNA_10250	12.2309	10.1366	15.0194	0.0001	0.0001	0.0001	12.4623	0.0001	-16.9272	5.28166e-08	ENSMUST00000080953
circRNA_10978	12.2309	10.1366	15.0194	0.0001	0.0001	0.0001	12.4623	0.0001	-16.9272	5.28166e-08	ENSMUST00000044766
circRNA_188	12.2309	10.1366	15.0194	0.0001	0.0001	0.0001	12.4623	0.0001	-16.9272	5.28166e-08	ENSMUST00000026699
circRNA_20476	12.2309	10.1366	15.0194	0.0001	0.0001	0.0001	12.4623	0.0001	-16.9272	5.28166e-08	ENSMUST00000139579
circRNA_3173	12.2309	10.1366	15.0194	0.0001	0.0001	0.0001	12.4623	0.0001	-16.9272	5.28166e-08	ENSMUST00000121999
circRNA_3572	12.2309	10.1366	15.0194	0.0001	0.0001	0.0001	12.4623	0.0001	-16.9272	5.28166e-08	ENSMUST00000107262
circRNA_4134	12.2309	10.1366	15.0194	0.0001	0.0001	0.0001	12.4623	0.0001	-16.9272	5.28166e-08	ENSMUST00000030630
circRNA_4201	12.2309	10.1366	15.0194	0.0001	0.0001	0.0001	12.4623	0.0001	-16.9272	5.28166e-08	ENSMUST00000083262
circRNA_7395	12.2309	10.1366	15.0194	0.0001	0.0001	0.0001	12.4623	0.0001	-16.9272	5.28166e-08	ENSMUST00000103186
circRNA_12173	18.3464	10.1366	7.5097	0.0001	0.0001	0.0001	11.9976	0.0001	-16.8724	1.5538e-06	ENSMUST00000004470
circRNA_15123	18.3464	10.1366	7.5097	0.0001	0.0001	0.0001	11.9976	0.0001	-16.8724	1.5538e-06	ENSMUST00000093139
circRNA_1655	18.3464	10.1366	7.5097	0.0001	0.0001	0.0001	11.9976	0.0001	-16.8724	1.5538e-06	ENSMUST00000172152
circRNA_20032	18.3464	10.1366	7.5097	0.0001	0.0001	0.0001	11.9976	0.0001	-16.8724	1.5538e-06	ENSMUST00000078680
circRNA_2118	18.3464	10.1366	7.5097	0.0001	0.0001	0.0001	11.9976	0.0001	-16.8724	1.5538e-06	ENSMUST00000026607
circRNA_229	18.3464	10.1366	7.5097	0.0001	0.0001	0.0001	11.9976	0.0001	-16.8724	1.5538e-06	ENSMUST00000031859
circRNA_3665	18.3464	10.1366	7.5097	0.0001	0.0001	0.0001	11.9976	0.0001	-16.8724	1.5538e-06	ENSMUST00000107107
circRNA_9814	18.3464	10.1366	7.5097	0.0001	0.0001	0.0001	11.9976	0.0001	-16.8724	1.5538e-06	ENSMUST00000058137
circRNA_10247	12.2309	15.205	7.5097	0.0001	0.0001	0.0001	11.6485	0.0001	-16.8298	6.20372e-07	ENSMUST00000080953
circRNA_11033	12.2309	15.205	7.5097	0.0001	0.0001	0.0001	11.6485	0.0001	-16.8298	6.20372e-07	ENSMUST00000110116
circRNA_11602	12.2309	15.205	7.5097	0.0001	0.0001	0.0001	11.6485	0.0001	-16.8298	6.20372e-07	ENSMUST00000116259
circRNA_1356	12.2309	15.205	7.5097	0.0001	0.0001	0.0001	11.6485	0.0001	-16.8298	6.20372e-07	ENSMUST00000025109
circRNA_14032	12.2309	15.205	7.5097	0.0001	0.0001	0.0001	11.6485	0.0001	-16.8298	6.20372e-07	ENSMUST00000022220
circRNA_17027	12.2309	15.205	7.5097	0.0001	0.0001	0.0001	11.6485	0.0001	-16.8298	6.20372e-07	ENSMUST00000034980
circRNA_18369	12.2309	15.205	7.5097	0.0001	0.0001	0.0001	11.6485	0.0001	-16.8298	6.20372e-07	ENSMUST00000030691
circRNA_20071	12.2309	15.205	7.5097	0.0001	0.0001	0.0001	11.6485	0.0001	-16.8298	6.20372e-07	ENSMUST00000155925
circRNA_20547	12.2309	15.205	7.5097	0.0001	0.0001	0.0001	11.6485	0.0001	-16.8298	6.20372e-07	ENSMUST00000033012
circRNA_20560	12.2309	15.205	7.5097	0.0001	0.0001	0.0001	11.6485	0.0001	-16.8298	6.20372e-07	ENSMUST00000072804
circRNA_7363	12.2309	15.205	7.5097	0.0001	0.0001	0.0001	11.6485	0.0001	-16.8298	6.20372e-07	ENSMUST00000043624
circRNA_8501	12.2309	15.205	7.5097	0.0001	0.0001	0.0001	11.6485	0.0001	-16.8298	6.20372e-07	ENSMUST00000097709
circRNA_998	12.2309	15.205	7.5097	0.0001	0.0001	0.0001	11.6485	0.0001	-16.8298	6.20372e-07	ENSMUST00000032373
circRNA_10552	12.2309	10.1366	11.2645	0.0001	0.0001	0.0001	11.2107	0.0001	-16.7745	2.86794e-09	ENSMUST00000111231
circRNA_11588	12.2309	10.1366	11.2645	0.0001	0.0001	0.0001	11.2107	0.0001	-16.7745	2.86794e-09	ENSMUST00000095806
circRNA_12521	12.2309	10.1366	11.2645	0.0001	0.0001	0.0001	11.2107	0.0001	-16.7745	2.86794e-09	ENSMUST00000045664
circRNA_14178	12.2309	10.1366	11.2645	0.0001	0.0001	0.0001	11.2107	0.0001	-16.7745	2.86794e-09	ENSMUST00000038104
circRNA_1433	12.2309	10.1366	11.2645	0.0001	0.0001	0.0001	11.2107	0.0001	-16.7745	2.86794e-09	ENSMUST00000025217
circRNA_18393	12.2309	10.1366	11.2645	0.0001	0.0001	0.0001	11.2107	0.0001	-16.7745	2.86794e-09	ENSMUST00000088516
circRNA_18688	12.2309	10.1366	11.2645	0.0001	0.0001	0.0001	11.2107	0.0001	-16.7745	2.86794e-09	ENSMUST00000067886
circRNA_20746	12.2309	10.1366	11.2645	0.0001	0.0001	0.0001	11.2107	0.0001	-16.7745	2.86794e-09	ENSMUST00000033088
circRNA_20892	12.2309	10.1366	11.2645	0.0001	0.0001	0.0001	11.2107	0.0001	-16.7745	2.86794e-09	ENSMUST00000041097
circRNA_2625	12.2309	10.1366	11.2645	0.0001	0.0001	0.0001	11.2107	0.0001	-16.7745	2.86794e-09	ENSMUST00000111603
circRNA_3277	12.2309	10.1366	11.2645	0.0001	0.0001	0.0001	11.2107	0.0001	-16.7745	2.86794e-09	ENSMUST00000175121
circRNA_4110	12.2309	10.1366	11.2645	0.0001	0.0001	0.0001	11.2107	0.0001	-16.7745	2.86794e-09	ENSMUST00000118333
circRNA_5705	12.2309	10.1366	11.2645	0.0001	0.0001	0.0001	11.2107	0.0001	-16.7745	2.86794e-09	ENSMUST00000161861
circRNA_7439	12.2309	10.1366	11.2645	0.0001	0.0001	0.0001	11.2107	0.0001	-16.7745	2.86794e-09	ENSMUST00000153961
circRNA_8158	12.2309	10.1366	11.2645	0.0001	0.0001	0.0001	11.2107	0.0001	-16.7745	2.86794e-09	ENSMUST00000027337
circRNA_8559	12.2309	10.1366	11.2645	0.0001	0.0001	0.0001	11.2107	0.0001	-16.7745	2.86794e-09	ENSMUST00000027379
circRNA_8663	12.2309	10.1366	11.2645	0.0001	0.0001	0.0001	11.2107	0.0001	-16.7745	2.86794e-09	ENSMUST00000027421
circRNA_90	12.2309	10.1366	11.2645	0.0001	0.0001	0.0001	11.2107	0.0001	-16.7745	2.86794e-09	ENSMUST00000137437
circRNA_11280	12.2309	10.1366	7.5097	0.0001	0.0001	0.0001	9.95907	0.0001	-16.6037	1.40034e-07	ENSMUST00000018002
circRNA_11423	12.2309	10.1366	7.5097	0.0001	0.0001	0.0001	9.95907	0.0001	-16.6037	1.40034e-07	ENSMUST00000029017
circRNA_1243	12.2309	10.1366	7.5097	0.0001	0.0001	0.0001	9.95907	0.0001	-16.6037	1.40034e-07	ENSMUST00000092070
circRNA_1324	12.2309	10.1366	7.5097	0.0001	0.0001	0.0001	9.95907	0.0001	-16.6037	1.40034e-07	ENSMUST00000115825
circRNA_15126	12.2309	10.1366	7.5097	0.0001	0.0001	0.0001	9.95907	0.0001	-16.6037	1.40034e-07	ENSMUST00000173794
circRNA_18738	12.2309	10.1366	7.5097	0.0001	0.0001	0.0001	9.95907	0.0001	-16.6037	1.40034e-07	ENSMUST00000031061
circRNA_21205	12.2309	10.1366	7.5097	0.0001	0.0001	0.0001	9.95907	0.0001	-16.6037	1.40034e-07	ENSMUST00000025831
circRNA_21410	12.2309	10.1366	7.5097	0.0001	0.0001	0.0001	9.95907	0.0001	-16.6037	1.40034e-07	ENSMUST00000066439
circRNA_21524	12.2309	10.1366	7.5097	0.0001	0.0001	0.0001	9.95907	0.0001	-16.6037	1.40034e-07	ENSMUST00000164268
circRNA_7351	12.2309	10.1366	7.5097	0.0001	0.0001	0.0001	9.95907	0.0001	-16.6037	1.40034e-07	ENSMUST00000108061
circRNA_7382	12.2309	10.1366	7.5097	0.0001	0.0001	0.0001	9.95907	0.0001	-16.6037	1.40034e-07	ENSMUST00000108030
circRNA_7721	12.2309	10.1366	7.5097	0.0001	0.0001	0.0001	9.95907	0.0001	-16.6037	1.40034e-07	ENSMUST00000158896
circRNA_9108	12.2309	10.1366	7.5097	0.0001	0.0001	0.0001	9.95907	0.0001	-16.6037	1.40034e-07	ENSMUST00000111836
circRNA_8680	770.548	1054.21	758.477	132.637	87.8156	67.2235	861.079	95.8921	-3.16666	0.000587891	ENSMUST00000027422
circRNA_2679	562.622	491.627	461.845	102.687	43.9078	58.8206	505.365	68.4718	-2.88374	0.00129525	ENSMUST00000022517
circRNA_956	269.08	253.416	292.877	55.6221	43.9078	33.6118	271.791	44.3806	-2.6145	0.000268125	ENSMUST00000087657
circRNA_9574	556.507	633.54	597.019	179.702	65.8617	75.6264	595.689	107.063	-2.47609	0.00452366	ENSMUST00000127609
circRNA_21381	1473.83	866.683	995.032	359.404	153.677	92.4323	1111.85	201.838	-2.46169	0.0125608	ENSMUST00000079754
circRNA_5325	929.55	968.049	563.226	209.653	153.677	100.835	820.275	154.722	-2.40643	0.00358146	ENSMUST00000029653
circRNA_5328	764.433	562.584	672.116	239.603	87.8156	58.8206	666.377	128.746	-2.37181	0.0130901	ENSMUST00000029653
circRNA_97	17153.9	15534.4	18143.4	5309.77	1646.54	3075.48	16943.9	3343.93	-2.34115	0.00712594	ENSMUST00000031707
circRNA_8678	366.928	486.559	337.935	119.802	65.8617	67.2235	397.141	84.2956	-2.23612	0.00217771	ENSMUST00000027422
circRNA_2680	2880.38	2878.81	2703.48	765.874	526.894	529.385	2820.89	607.384	-2.21547	0.000247563	ENSMUST00000022517
circRNA_17846	513.699	598.062	645.832	205.374	87.8156	92.4323	585.864	128.541	-2.18834	0.00490851	ENSMUST00000022995
circRNA_10259	354.697	420.671	311.652	106.966	43.9078	92.4323	362.34	81.1019	-2.15954	0.00573164	ENSMUST00000080953
circRNA_10404	519.814	816	642.077	239.603	87.8156	117.641	659.297	148.353	-2.15189	0.00854024	ENSMUST00000111929
circRNA_21183	984.589	760.248	709.665	260.996	109.769	184.865	818.167	185.21	-2.14323	0.00476299	ENSMUST00000144107
circRNA_13915	262.965	339.577	285.368	98.4084	43.9078	58.8206	295.97	67.0456	-2.14224	0.00343769	ENSMUST00000092888
circRNA_19004	152.887	268.621	285.368	81.2939	43.9078	42.0147	235.625	55.7388	-2.07974	0.00756066	ENSMUST00000148750
circRNA_8032	397.505	364.919	503.148	166.866	43.9078	92.4323	421.857	101.069	-2.06142	0.0172566	ENSMUST00000027071
circRNA_18982	397.505	440.944	563.226	154.03	131.723	50.4176	467.225	112.057	-2.05988	0.0138783	ENSMUST00000148750
circRNA_14064	220.157	248.348	229.045	68.458	65.8617	33.6118	232.517	55.9772	-2.05442	0.00324854	ENSMUST00000091403
circRNA_10257	415.851	476.422	330.426	128.359	87.8156	84.0294	407.566	100.068	-2.02606	0.00119271	ENSMUST00000080953
circRNA_6049	354.697	329.441	285.368	106.966	65.8617	67.2235	323.168	80.0169	-2.01391	0.00114755	ENSMUST00000114706
circRNA_3744	489.237	572.72	634.568	222.488	109.769	92.4323	565.508	141.563	-1.9981	0.00645899	ENSMUST00000135606
circRNA_264	318.004	314.236	337.935	124.08	43.9078	75.6264	323.392	81.2048	-1.99365	0.00814788	ENSMUST00000117556
circRNA_4847	201.81	177.391	319.161	115.523	43.9078	16.8059	232.788	58.7455	-1.98646	0.0491048	ENSMUST00000076136
circRNA_20686	477.006	567.652	428.052	145.473	109.769	117.641	490.903	124.295	-1.98167	0.000311416	ENSMUST00000131933
circRNA_6973	409.736	552.447	698.4	171.145	131.723	117.641	553.528	140.17	-1.98148	0.00200579	ENSMUST00000018880
circRNA_5267	862.28	1039.01	1186.53	380.798	219.539	184.865	1029.27	261.734	-1.97545	0.00398941	ENSMUST00000175436
circRNA_3568	195.695	238.211	206.516	68.458	65.8617	33.6118	213.474	55.9772	-1.93115	0.00437357	ENSMUST00000107289
circRNA_16984	299.658	400.397	289.123	124.08	65.8617	75.6264	329.726	88.5227	-1.89715	0.00353768	ENSMUST00000034989
circRNA_20316	691.047	658.882	916.181	278.111	219.539	117.641	755.37	205.097	-1.88088	0.00806089	ENSMUST00000032781
circRNA_14753	385.274	476.422	337.935	166.866	87.8156	75.6264	399.877	110.103	-1.86071	0.00693605	ENSMUST00000076316
circRNA_12185	2030.33	2448	2921.26	971.248	570.801	495.773	2466.53	679.274	-1.86042	0.0045461	ENSMUST00000058126
circRNA_18666	415.851	486.559	491.884	119.802	87.8156	176.462	464.765	128.026	-1.86006	0.00315151	ENSMUST00000146252
circRNA_3598	1926.37	1773.91	2553.29	842.889	526.894	352.923	2084.52	574.235	-1.86	0.00817432	ENSMUST00000167890
circRNA_14761	256.849	344.646	270.348	68.458	65.8617	109.238	290.615	81.186	-1.8398	0.00224828	ENSMUST00000076316
circRNA_2946	275.196	299.031	371.729	102.687	87.8156	75.6264	315.319	88.7097	-1.82965	0.000545978	ENSMUST00000170712
circRNA_5756	348.581	375.056	247.819	106.966	65.8617	100.835	323.819	91.2209	-1.82775	0.00306879	ENSMUST00000123969
circRNA_18978	525.929	400.397	292.877	102.687	153.677	100.835	406.401	119.067	-1.77114	0.00501563	ENSMUST00000148750
circRNA_21180	495.352	511.9	398.013	218.21	43.9078	151.253	468.422	137.79	-1.76534	0.0450944	ENSMUST00000144107
circRNA_5623	874.511	1003.53	829.819	363.683	197.585	235.282	902.619	265.517	-1.76531	0.00273134	ENSMUST00000096273
circRNA_19312	269.08	238.211	199.006	89.8511	43.9078	75.6264	235.433	69.7951	-1.75412	0.00578719	ENSMUST00000147330
circRNA_14559	1057.97	1033.94	1370.52	590.45	175.631	285.7	1154.14	350.594	-1.71895	0.0228297	ENSMUST00000059115
circRNA_5620	226.272	182.46	165.213	51.3435	65.8617	58.8206	191.315	58.6753	-1.70512	0.000555281	ENSMUST00000115814
circRNA_10237	464.775	506.832	518.168	179.702	197.585	84.0294	496.592	153.772	-1.69126	0.0105118	ENSMUST00000080953
circRNA_1374	293.542	288.894	217.781	115.523	87.8156	50.4176	266.739	84.5853	-1.65695	0.010376	ENSMUST00000134663
circRNA_13861	330.235	202.733	232.8	124.08	43.9078	75.6264	255.256	81.2048	-1.65231	0.022089	ENSMUST00000091583
circRNA_16008	159.002	182.46	221.536	47.0649	65.8617	67.2235	187.666	60.05	-1.64393	0.00160757	ENSMUST00000169704
circRNA_252	1155.82	978.186	1133.96	436.42	219.539	403.341	1089.32	353.1	-1.62528	0.0064049	ENSMUST00000040259
circRNA_16810	434.198	552.447	615.794	278.111	109.769	134.447	534.146	174.109	-1.61724	0.0164761	ENSMUST00000072899
circRNA_7839	256.849	263.553	206.516	111.244	43.9078	84.0294	242.306	79.7271	-1.60369	0.0147012	ENSMUST00000066587
circRNA_13862	525.929	603.13	443.071	158.309	175.631	184.865	524.044	172.935	-1.59946	0.000387307	ENSMUST00000091583
circRNA_10597	201.81	217.938	202.761	77.0152	87.8156	42.0147	207.503	68.9485	-1.58954	0.00733644	ENSMUST00000028595
circRNA_13086	905.088	892.024	1070.13	453.534	241.493	260.491	955.747	318.506	-1.58531	0.00536246	ENSMUST00000123614
circRNA_403	220.157	228.074	247.819	89.8511	43.9078	100.835	232.017	78.1981	-1.56902	0.0119343	ENSMUST00000134426
circRNA_5358	360.812	410.534	525.678	239.603	65.8617	134.447	432.341	146.637	-1.55992	0.0368049	ENSMUST00000157151
circRNA_14782	122.309	233.143	210.271	64.1794	43.9078	84.0294	188.574	64.0389	-1.55811	0.0172296	ENSMUST00000076316
circRNA_8676	305.773	253.416	307.897	158.309	43.9078	92.4323	289.029	98.2164	-1.55718	0.0330948	ENSMUST00000027421
circRNA_4800	446.429	486.559	529.432	303.782	109.769	84.0294	487.473	165.86	-1.55535	0.0349208	ENSMUST00000161659
circRNA_17506	1088.55	978.186	983.768	470.649	219.539	352.923	1016.84	347.704	-1.54816	0.00763006	ENSMUST00000110690
circRNA_20688	85.6164	86.1615	116.4	21.3931	43.9078	33.6118	96.0593	32.9709	-1.54273	0.00913791	ENSMUST00000131933
circRNA_12397	342.466	319.304	255.329	162.588	43.9078	109.238	305.7	105.245	-1.53837	0.0399179	ENSMUST00000063318
circRNA_10628	146.771	207.801	199.006	47.0649	43.9078	100.835	184.526	63.936	-1.52913	0.0174884	ENSMUST00000133840
circRNA_15623	1247.55	1145.44	1062.62	551.942	263.447	386.535	1151.87	400.641	-1.5236	0.00734166	ENSMUST00000024708
circRNA_2897	177.348	248.348	221.536	81.2939	43.9078	100.835	215.744	75.3457	-1.51772	0.0148034	ENSMUST00000040990
circRNA_4855	140.656	146.981	180.232	64.1794	65.8617	33.6118	155.956	54.551	-1.51547	0.00948231	ENSMUST00000076136
circRNA_20297	226.272	293.963	172.723	89.8511	43.9078	109.238	230.986	80.999	-1.51183	0.0259335	ENSMUST00000107271
circRNA_9295	489.237	674.087	728.439	231.046	263.447	176.462	630.587	223.651	-1.49544	0.00363599	ENSMUST00000160848
circRNA_18180	177.348	157.118	161.458	106.966	43.9078	25.2088	165.308	58.6941	-1.49387	0.0454907	ENSMUST00000156900
circRNA_19946	171.233	146.981	202.761	72.7366	65.8617	50.4176	173.659	63.0053	-1.46271	0.00209715	ENSMUST00000058280
circRNA_712	269.08	167.255	349.2	119.802	65.8617	100.835	261.845	95.4995	-1.45515	0.0235986	ENSMUST00000032192
circRNA_6459	293.542	152.05	199.006	132.637	43.9078	58.8206	214.866	78.4552	-1.4535	0.0467981	ENSMUST00000042740
circRNA_5102	525.929	501.764	582	252.439	197.585	142.85	536.564	197.625	-1.44099	0.00388375	ENSMUST00000138014
circRNA_14560	67.2701	81.0931	142.684	38.5076	43.9078	25.2088	97.0157	35.8747	-1.43525	0.0262387	ENSMUST00000059115
circRNA_3746	116.194	121.64	153.948	38.5076	65.8617	42.0147	130.594	48.7947	-1.42029	0.00586342	ENSMUST00000135606
circRNA_16298	2085.37	2635.53	2579.57	1223.69	636.663	882.308	2433.49	914.219	-1.41242	0.00763726	ENSMUST00000174641
circRNA_19505	391.389	339.577	401.768	175.424	153.677	100.835	377.578	143.312	-1.39762	0.0047595	ENSMUST00000137157
circRNA_5627	1914.14	1408.99	1441.86	765.874	439.078	605.011	1588.33	603.321	-1.39651	0.00649276	ENSMUST00000096273
circRNA_15459	256.849	349.714	289.123	102.687	153.677	84.0294	298.562	113.465	-1.39579	0.00757901	ENSMUST00000118828
circRNA_6054	477.006	481.49	548.207	248.16	131.723	193.268	502.234	191.05	-1.39441	0.00624941	ENSMUST00000114694
circRNA_15480	201.81	116.571	229.045	106.966	43.9078	58.8206	182.476	69.898	-1.38438	0.0414013	ENSMUST00000132972
circRNA_21243	428.082	278.758	394.258	171.145	65.8617	184.865	367.033	140.624	-1.38407	0.0436614	ENSMUST00000025862
circRNA_21162	336.35	364.919	356.71	149.752	131.723	126.044	352.66	135.84	-1.37637	7.4609e-05	ENSMUST00000157976
circRNA_16880	1180.28	1267.08	1460.63	688.859	329.308	487.37	1302.67	501.846	-1.37615	0.011027	ENSMUST00000034911
circRNA_14434	85.6164	65.8882	82.6065	21.3931	43.9078	25.2088	78.037	30.1699	-1.37105	0.0129283	ENSMUST00000044331
circRNA_12037	152.887	116.571	161.458	42.7862	65.8617	58.8206	143.639	55.8228	-1.36352	0.00436894	ENSMUST00000145079
circRNA_4479	562.622	674.087	743.458	290.946	153.677	327.715	660.056	257.446	-1.35832	0.0166706	ENSMUST00000020441
circRNA_14404	103.963	146.981	176.477	51.3435	65.8617	50.4176	142.474	55.8743	-1.35044	0.00658285	ENSMUST00000157429
circRNA_2034	366.928	288.894	401.768	154.03	109.769	151.253	352.53	138.351	-1.34941	0.00314603	ENSMUST00000147130
circRNA_14762	5461.11	5195.03	6326.9	2669.86	1909.99	2100.73	5661.01	2226.86	-1.34605	0.00125797	ENSMUST00000076316
circRNA_7069	330.235	395.329	330.426	111.244	153.677	151.253	351.997	138.725	-1.34334	0.00149176	ENSMUST00000164668
circRNA_12613	244.618	212.869	183.987	85.5725	109.769	58.8206	213.825	84.7209	-1.33564	0.00879723	ENSMUST00000066652
circRNA_11207	110.078	192.596	131.419	64.1794	65.8617	42.0147	144.698	57.3519	-1.33513	0.0140583	ENSMUST00000147956
circRNA_10948	103.963	146.981	112.645	42.7862	43.9078	58.8206	121.196	48.5049	-1.32115	0.00331873	ENSMUST00000157160
circRNA_14756	159.002	182.46	127.665	77.0152	43.9078	67.2235	156.375	62.7155	-1.31812	0.00942778	ENSMUST00000076316
circRNA_1068	415.851	364.919	379.239	218.21	131.723	117.641	386.67	155.858	-1.31087	0.00819501	ENSMUST00000053273
circRNA_3427	715.509	750.111	1006.3	342.29	351.262	310.909	823.972	334.82	-1.29921	0.0014017	ENSMUST00000098066
circRNA_5380	299.658	364.919	428.052	192.538	109.769	142.85	364.209	148.386	-1.29541	0.00896292	ENSMUST00000134095
circRNA_2039	330.235	329.441	420.542	196.817	109.769	134.447	360.073	147.011	-1.29236	0.00831905	ENSMUST00000026039
circRNA_4491	214.041	268.621	187.742	81.2939	109.769	84.0294	223.468	91.6976	-1.28511	0.00326784	ENSMUST00000103221
circRNA_8613	159.002	101.366	123.91	47.0649	43.9078	67.2235	128.093	52.7321	-1.28044	0.00869036	ENSMUST00000113524
circRNA_17602	134.54	116.571	82.6065	29.9504	65.8617	42.0147	111.239	45.9423	-1.27577	0.0275048	ENSMUST00000075317
circRNA_8402	122.309	217.938	210.271	102.687	65.8617	58.8206	183.506	75.7898	-1.27575	0.0251205	ENSMUST00000027178
circRNA_21228	55.0391	116.571	138.929	42.7862	43.9078	42.0147	103.513	42.9029	-1.27067	0.0467302	ENSMUST00000025862
circRNA_18766	110.078	162.186	138.929	72.7366	65.8617	33.6118	137.065	57.4034	-1.25565	0.0270408	ENSMUST00000031090
circRNA_17510	1345.4	1343.11	1058.86	714.53	417.124	445.356	1249.12	525.67	-1.24869	0.00897813	ENSMUST00000110690
circRNA_5357	868.395	734.907	1081.39	547.664	263.447	319.312	894.898	376.807	-1.2479	0.0214189	ENSMUST00000169172
circRNA_19009	220.157	172.323	210.271	102.687	109.769	42.0147	200.917	84.8237	-1.24406	0.0417777	ENSMUST00000148750
circRNA_1028	238.503	131.776	157.703	106.966	65.8617	50.4176	175.994	74.415	-1.24186	0.0355377	ENSMUST00000053273
circRNA_5516	434.198	648.745	461.845	252.439	175.631	226.879	514.929	218.316	-1.23795	0.00662245	ENSMUST00000118539
circRNA_7349	201.81	187.528	172.723	85.5725	43.9078	109.238	187.354	79.5728	-1.23542	0.028783	ENSMUST00000108061
circRNA_7992	373.043	187.528	199.006	94.1297	153.677	75.6264	253.192	107.811	-1.23173	0.0493098	ENSMUST00000071087
circRNA_14763	159.002	152.05	240.31	115.523	43.9078	75.6264	183.787	78.3523	-1.22999	0.0454564	ENSMUST00000076316
circRNA_21218	434.198	501.764	521.923	149.752	197.585	277.297	485.961	208.211	-1.22279	0.00935758	ENSMUST00000025862
circRNA_13093	544.276	552.447	461.845	303.782	197.585	176.462	519.523	225.943	-1.20123	0.00805679	ENSMUST00000123614
circRNA_14757	2244.37	2083.08	2046.39	1052.54	900.11	823.488	2124.61	925.38	-1.19908	0.000411592	ENSMUST00000076316
circRNA_15702	177.348	197.665	157.703	89.8511	43.9078	100.835	177.572	78.1981	-1.1832	0.0307323	ENSMUST00000095246
circRNA_8634	501.468	415.602	480.619	243.882	263.447	109.238	465.896	205.522	-1.18072	0.0367225	ENSMUST00000087027
circRNA_14624	562.622	633.54	469.355	286.668	197.585	252.088	555.172	245.447	-1.17752	0.0042009	ENSMUST00000040218
circRNA_6090	128.425	212.869	183.987	94.1297	87.8156	50.4176	175.094	77.4543	-1.17671	0.0286857	ENSMUST00000023335
circRNA_5040	330.235	400.397	330.426	196.817	87.8156	184.865	353.686	156.499	-1.17632	0.0309311	ENSMUST00000140176
circRNA_14429	79.501	146.981	112.645	72.7366	43.9078	33.6118	113.043	50.0854	-1.1744	0.0440287	ENSMUST00000067786
circRNA_12782	195.695	121.64	165.213	102.687	43.9078	67.2235	160.849	71.2728	-1.17429	0.0387867	ENSMUST00000005798
circRNA_12607	1076.32	947.776	878.632	487.763	395.17	403.341	967.576	428.758	-1.17421	0.000804306	ENSMUST00000066652
circRNA_13570	477.006	385.192	529.432	260.996	197.585	159.656	463.877	206.079	-1.17054	0.00844513	ENSMUST00000068545
circRNA_18661	360.812	390.261	401.768	196.817	131.723	184.865	384.28	171.135	-1.16702	0.00308169	ENSMUST00000141017
circRNA_21192	379.159	486.559	274.103	179.702	109.769	218.476	379.94	169.316	-1.16605	0.0357779	ENSMUST00000025800
circRNA_13095	238.503	223.006	251.574	119.802	131.723	67.2235	237.694	106.249	-1.16165	0.0166044	ENSMUST00000123614
circRNA_2320	617.661	679.155	574.49	316.618	175.631	344.52	623.769	278.923	-1.16114	0.0178037	ENSMUST00000022303
circRNA_6163	1308.71	1317.76	1592.05	928.461	395.17	562.997	1406.17	628.876	-1.16093	0.0280699	ENSMUST00000163832
circRNA_2953	1412.67	1185.99	1415.57	611.843	570.801	613.414	1338.08	598.686	-1.16029	0.000222881	ENSMUST00000022596
circRNA_12988	330.235	293.963	229.045	188.26	109.769	84.0294	284.414	127.353	-1.15916	0.0310516	ENSMUST00000110388
circRNA_1311	165.117	162.186	112.645	55.6221	65.8617	75.6264	146.65	65.7034	-1.15833	0.0065105	ENSMUST00000117001
circRNA_17377	1070.21	1414.06	1453.12	770.152	461.032	537.788	1312.46	589.657	-1.15433	0.0107615	ENSMUST00000063042
circRNA_8280	61.1546	106.435	90.1161	38.5076	43.9078	33.6118	85.9018	38.6757	-1.15126	0.012749	ENSMUST00000095014
circRNA_16297	3406.31	3775.9	3428.17	1951.05	1470.91	1369.68	3536.79	1597.21	-1.14688	0.00204791	ENSMUST00000174641
circRNA_2644	1180.28	1094.76	912.426	393.633	592.755	453.759	1062.49	480.049	-1.14619	0.00484262	ENSMUST00000022787
circRNA_5270	403.62	415.602	428.052	235.324	153.677	176.462	415.758	188.488	-1.14127	0.00311354	ENSMUST00000029770
circRNA_18849	299.658	329.441	217.781	171.145	87.8156	126.044	282.293	128.335	-1.13728	0.0244136	ENSMUST00000159786
circRNA_5336	232.387	207.801	191.497	115.523	87.8156	84.0294	210.562	95.7893	-1.13631	0.00224771	ENSMUST00000090246
circRNA_17912	507.583	592.994	544.452	265.275	197.585	285.7	548.343	249.52	-1.13592	0.00276579	ENSMUST00000089770
circRNA_18442	269.08	268.621	281.613	132.637	131.723	109.238	273.105	124.533	-1.13293	0.000271198	ENSMUST00000101513
circRNA_5302	746.086	795.726	991.278	453.534	285.401	420.147	844.363	386.361	-1.12792	0.00898188	ENSMUST00000057944
circRNA_10848	373.043	405.466	431.807	183.981	153.677	218.476	403.438	185.378	-1.12188	0.00203186	ENSMUST00000061491
circRNA_8571	782.779	886.956	886.142	470.649	219.539	487.37	851.959	392.519	-1.11802	0.0339808	ENSMUST00000169786
circRNA_5339	391.389	486.559	405.523	192.538	197.585	201.671	427.824	197.265	-1.11688	0.00036222	ENSMUST00000029666
circRNA_5492	1852.98	1870.21	2147.77	1309.26	636.663	764.667	1956.99	903.53	-1.11499	0.0208814	ENSMUST00000106100
circRNA_16816	97.8474	76.0248	112.645	47.0649	43.9078	42.0147	95.5058	44.3291	-1.10733	0.00321603	ENSMUST00000121322
circRNA_9103	85.6164	86.1615	48.8129	34.229	43.9078	25.2088	73.5303	34.4485	-1.0939	0.0386546	ENSMUST00000027760
circRNA_8673	269.08	172.323	217.781	94.1297	131.723	84.0294	219.728	103.294	-1.08896	0.0153523	ENSMUST00000027421
circRNA_21024	232.387	187.528	251.574	115.523	65.8617	134.447	223.83	105.277	-1.08821	0.0278624	ENSMUST00000075856
circRNA_9297	580.969	380.124	503.148	256.717	241.493	193.268	488.08	230.493	-1.0824	0.00804443	ENSMUST00000160848
circRNA_18667	1002.94	1013.66	1205.3	526.271	614.709	386.535	1073.97	509.172	-1.07673	0.00691865	ENSMUST00000146430
circRNA_15629	220.157	192.596	165.213	141.195	65.8617	67.2235	192.655	91.4266	-1.07534	0.0380784	ENSMUST00000117137
circRNA_11103	366.928	364.919	424.297	269.553	153.677	126.044	385.381	183.092	-1.07372	0.0268841	ENSMUST00000109986
circRNA_5453	103.963	60.8199	105.135	34.229	43.9078	50.4176	89.9727	42.8515	-1.07014	0.0273955	ENSMUST00000039517
circRNA_16962	275.196	299.031	311.652	158.309	131.723	134.447	295.293	141.493	-1.06141	0.000426449	ENSMUST00000116537
circRNA_2892	244.618	273.689	296.632	89.8511	175.631	126.044	271.647	130.509	-1.05758	0.0189661	ENSMUST00000040990
circRNA_19582	6977.74	6076.92	5692.34	3354.44	3336.99	2336.02	6249	3009.15	-1.05427	0.00522194	ENSMUST00000005507
circRNA_14283	226.272	288.894	229.045	141.195	87.8156	134.447	248.071	121.152	-1.03393	0.0127219	ENSMUST00000122041
circRNA_12978	446.429	557.515	484.374	273.832	263.447	193.268	496.106	243.515	-1.02664	0.00492832	ENSMUST00000062804
circRNA_18237	159.002	152.05	221.536	81.2939	87.8156	92.4323	177.529	87.1806	-1.02598	0.00496324	ENSMUST00000157366
circRNA_17251	269.08	324.373	236.555	145.473	87.8156	176.462	276.669	136.583	-1.01838	0.0314537	ENSMUST00000006851
circRNA_19136	159.002	91.2298	131.419	64.1794	65.8617	58.8206	127.217	62.9539	-1.01492	0.0151337	ENSMUST00000043529
circRNA_14760	929.55	973.118	957.484	479.206	373.216	562.997	953.384	471.806	-1.01486	0.003978	ENSMUST00000076316
circRNA_6547	79.501	96.2981	108.89	47.0649	43.9078	50.4176	94.8965	47.1301	-1.00971	0.00226119	ENSMUST00000136762
circRNA_2893	171.233	253.416	206.516	89.8511	131.723	92.4323	210.388	104.669	-1.00722	0.013779	ENSMUST00000040990
